# Supplementary material for: Non-targeted metabolite profiling reveals substantial equivalence of omega-3 enriched PfFAD3-1 transgenic soybeans
Source: GM Crops Food. 2026 Jan 29;17(1):2620886. doi: 10.1080/21645698.2026.2620886 (PMC12867456; doi:10.1080/21645698.2026.2620886)
Supplement: Supplementary Information and Tables.xlsx [file KGMC_A_2620886_SM7647.xlsx]

## Sheet: Information for SI
Article
Non-targeted Metabolite Profiling Confirms Substantial Equivalence of Omega-3 Enriched PfFAD3-1 Transgenic Soybeans with Specific Elevation of β-amyrin
Eun-Ha Kim1†, Hanyoung Choi1†, Hyoun-Min Park1†, Myeong-Ji Kim1, Hajeong Kang1, Sang-Gu Lee1,Hyun Uk Kim3, Young-Soo Chung4, Seon-Woo Oh2*
1Biosafety Division, National Institute of Agricultural Sciences, Jeonju 54874, Republic of Korea
2Digital Breeding Convergence Division, National Institute of Agricultural Sciences, Jeonju 54874, Republic of Korea
3Department of Molecular Biology, Sejong University, Seoul 05006, Republic of Korea
4Department of Molecular Genetics, College of Natural Resources and Life Science, Dong-A University, Busan 49315, Republic of Korea
* Correspondence: Seon-Woo Oh, E-mail: ohsw0507@korea.kr, Tel: +82-63-238-4581
† These authors contributed equally to this work.
Supplementary Tables
Table S1. Relative retention times (RRT) and mass spectrometry data of hydrophilic compounds in soybean seeds.
Table S2. Relative retention times (RRT) and mass spectrometry data of lipophilic compounds in soybean seeds.
Table S3-1. Data of hydrophilic compounds in soybean seeds cultivated in Jeonju during 2020, identified using GC-TOF-MS.
Table S3-2. Data of hydrophilic compounds in soybean seeds cultivated in Jeonju during 2021, identified using GC-TOF-MS.
Table S3-3. Data of hydrophilic compounds in soybean seeds cultivated in Jeonju during 2022, identified using GC-TOF-MS.
Table S4-1. Data of hydrophilic compounds in soybean seeds cultivated in Gunwi during 2020, identified using GC-TOF-MS.
Table S4-2. Data of hydrophilic compounds in soybean seeds cultivated in Gunwi during 2021, identified using GC-TOF-MS.
Table S4-3. Data of hydrophilic compounds in soybean seeds cultivated in Gunwi during 2022, identified using GC-TOF-MS.
Table S5-1. Data of lipophilic compounds in soybean seeds cultivated in Jeonju during 2020, identified using GC-MS.
Table S5-2. Data of lipophilic compounds in soybean seeds cultivated in Jeonju during 2021, identified using GC-MS.
Table S5-3. Data of lipophilic compounds in soybean seeds cultivated in Jeonju during 2022, identified using GC-MS.
Table S6-1. Data of lipophilic compounds in soybean seeds cultivated in Gunwi (2020), identified using GC-MS.
Table S6-2. Data of lipophilic compounds in soybean seeds cultivated in Gunwi (2021), identified using GC-MS.
Table S6-3. Data of lipophilic compounds in soybean seeds cultivated in Gunwi (2022), identified using GC-MS.
Table S7-1. Log2 fold change and –log10 p-values of metabolites in PfFAD3-1#10 soybean compared with Kwangan soybean seeds grown in 2020.
Table S7-2. Log2 fold change and –log10 p-values of metabolites in PfFAD3-1#11 soybean compared with Kwangan soybean seeds grown in 2020.
Table S7-3. Log2 fold change and –log10 p-values of metabolites in PfFAD3-1#12 soybean compared with Kwangan soybean seeds grown in 2020.
Table S7-4. Log2 fold change and –log10 p-values of metabolites in PfFAD3-1#10 soybean compared with Kwangan soybean seeds grown in 2021.
Table S7-5. Log2 fold change and –log10 p-values of metabolites in PfFAD3-1#11 soybean compared with Kwangan soybean seeds grown in 2021.
Table S7-6. Log2 fold change and –log10 p-values of metabolites in PfFAD3-1#12 soybean compared with Kwangan soybean seeds grown in 2021.
Table S7-7. Log2 fold change and –log10 p-values of metabolites in PfFAD3-1#10 soybean compared with Kwangan soybean seeds grown in 2022.
Table S7-8. Log2 fold change and –log10 p-values of metabolites in PfFAD3-1#11 soybean compared with Kwangan soybean seeds grown in 2022.
Table S7-9. Log2 fold change and –log10 p-values of metabolites in PfFAD3-1#12 soybean compared with Kwangan soybean seeds grown in 2022.
Table S8-1. Metabolites significantly different between Kwangan and PfFAD3-1#10 soybean seeds cultivated in 2020.
Table S8-2. Metabolites significantly different between Kwangan and PfFAD3-1#10 soybean seeds cultivated in 2021.
Table S8-3. Metabolites significantly different between Kwangan and PfFAD3-1#10 soybean seeds cultivated in 2022.
Table S8-4. Metabolites significantly different between Kwangan and PfFAD3-1#11 soybean seeds cultivated in 2020.
Table S8-5. Metabolites significantly different between Kwangan and PfFAD3-1#11 soybean seeds cultivated in 2022.
Table S8-6. Metabolites significantly different between Kwangan and PfFAD3-1#11 soybean seeds cultivated in 2022.
Table S8-7. Metabolites significantly different between Kwangan and PfFAD3-1#12 soybean seeds cultivated in 2020.
Table S8-8. Metabolites significantly different between Kwangan and PfFAD3-1#12 soybean seeds cultivated in 2021.
Table S8-9. Metabolites significantly different between Kwangan and PfFAD3-1#12 soybean seeds cultivated in 2022.
Table S9-1. Equivalence test results of PfFAD3-1 lines grown in Jeonju (2020)compared with reference cultivars, including p-values from Student's t-test (hydrophilic metabolites).
Table S9-2. Equivalence test results of PfFAD3-1 lines grown in Gunwi (2020)compared with reference cultivars, including p-values from Student's t-test (hydrophilic metabolites).
Table S9-3. Equivalence test results of PfFAD3-1 lines grown in Jeonju (2021)compared with reference cultivars, including p-values from Student's t-test (hydrophilic metabolites).
Table S9-4. Equivalence test results of PfFAD3-1 lines grown in Gunwi (2021)compared with reference cultivars, including p-values from Student's t-test (hydrophilic metabolites).
Table S9-5. Equivalence test results of PfFAD3-1 lines grown in Jeonju (2022)compared with reference cultivars, including p-values from Student's t-test (hydrophilic metabolites).
Table S9-6. Equivalence test results of PfFAD3-1 lines grown in Gunwi (2022)compared with reference cultivars, including p-values from Student's t-test (hydrophilic metabolites).
Table S10-1. Equivalence test results of PfFAD3-1 lines cultivated in Jeonju (2020) compared with reference cultivars, including p-values from Student's t-tesst (lipophilic compounds).
Table S10-2. Equivalence test results of PfFAD3-1 lines cultivated in Gunwi (2020) compared with reference cultivars, including p-values from Student's t-tesst (lipophilic compounds).
Table S10-3. Equivalence test results of PfFAD3-1 lines cultivated in Jeonju (2021) compared with reference cultivars, including p-values from Student's t-tesst (lipophilic compounds).
Table S10-4. Equivalence test results of PfFAD3-1 lines cultivated in Gunwi (2021) compared with reference cultivars, including p-values from Student's t-tesst (lipophilic compounds).
Table S10-5. Equivalence test results of PfFAD3-1 lines cultivated in Jeonju (2022) compared with reference cultivars, including p-values from Student's t-tesst (lipophilic compounds).
Table S10-6. Equivalence test results of PfFAD3-1 lines cultivated in Gunwi (2022) compared with reference cultivars, including p-values from Student's t-tesst (lipophilic compounds).
Table S11. β-amyrin of KW and PfFAD3-1 soybeans and ratios of β-amyrin in PfFAD3-1 soybeans relative to KA soybean seeds.
Table S12. Ratios of β-amyrin in KA and PfFAD3-1 soybean seeds cultivated in Gunwi relative to those cultivated in Jeonju.
Table S13. Data of saponins in soybean seeds cultivated in Jeonju and Gunwi (2022)
Supplementary Figures
Figure S1. Multivariate analysis of PfFAD3-1 transgenic soybeans and the parental/reference cultivars in 2021. (A) Principal component analysis (PCA) score plot by cultivation site (GW, Gunwi; JJ, Jeonju). (B) PCA score plot by cultivar. (C) Partial least squares–discriminant analysis (PLS-DA) score plot by cultivation site. (D) PLS-DA score plot by cultivar. (E) Variable importance in projection…
Figure S2. Multivariate analysis of PfFAD3-1 transgenic soybeans and the parental/reference cultivars in 2021. (A) Principal component analysis (PCA) score plot by cultivation site (GW, Gunwi; JJ, Jeonju). (B) PCA score plot by cultivar. (C) Partial least squares–discriminant analysis (PLS-DA) score plot by cultivation site. (D) PLS-DA score plot by cultivar. (E) Variable importance in projection…

## Sheet: Table S1
Table S1. Relative retention times (RRT) and mass spectrometry data of hydrophilic compounds in soybean seeds.
Compounds	aRT	bRRT	cQuantification ion	dFragment ions
Lactic acid	00:05:09.270000	0.460326	147	59, 117, 147
Valine	00:05:33.650000	0.496614	146	59, 61, 87, 103, 130
Alanine	00:05:38.700000	0.50413	116	59, 86, 100, 103, 116, 190
Glycoric acid	00:06:04.800000	0.542978	281	59, 86, 100, 133
Malonic acid	00:06:45.050000	0.602888	147	59, 66, 99, 133, 148
Valine	00:06:51.550000	0.612562	144	59, 100, 144, 218
Serine	00:07:18.400000	0.652527	132	59, 103, 116, 132, 144
Ethanolamine	00:07:22.950000	0.659299	174	59, 86, 100
Phosphoric acid	00:07:24.150000	0.661085	299	133, 211, 299
Leucine	00:07:25.250000	0.662722	158	59, 102
Isoleucine	00:07:38.200000	0.681997	158	59, 100, 218
Proline	00:07:43.850000	0.690407	142	59, 107
Glycine	00:07:47.100000	0.695244	174	59, 86, 100, 133, 174
Succinic acid	00:07:51.600000	0.701942	147	129, 147, 148
Fumaric acid	00:08:11.950000	0.732232	245	83, 143
Serine	00:08:14.200000	0.735581	204	100, 204, 218
Threonine	00:08:28.100000	0.75627	219	101, 117, 218
β-Alanine	00:08:54.350000	0.795341	174	59, 86, 100, 133, 174
Malic acid	00:09:22.400000	0.837092	147	133, 147
Aspartic acid	00:09:39.700000	0.862841	100	100, 232
Methionine	00:09:42.950000	0.867679	176	128, 176
Pyroglutamic acid	00:09:46.200000	0.872516	156	156
γ-Aminobutyric acid	00:09:47.300000	0.874153	174	59, 86, 174
Glutamic acid	00:10:29.750000	0.937337	246	84, 128, 156
Phenylalanine	00:10:36.650000	0.947607	218	91, 100, 192
Xylose	00:10:39.790000	0.952281	103	103, 217
Lyxose	00:10:43.530000	0.957848	103	103, 217
Ribose	00:10:50.180000	0.967746	103	103, 217
Asparagine	00:10:53.200000	0.972241	116	100, 116, 132, 141, 188
Arabitol	00:11:08.850000	0.995535	217	103, 217
Ribitol	00:11:11.850000	1	217	103, 217
Vanillic acid	00:11:38.550000	1.03974	297	126, 223, 253, 267
Shikimic acid	00:11:50.250000	1.05716	204	204
Citric acid	00:11:56.700000	1.06676	273	183, 211, 273
D-pinitol	00:11:59.650000	1.07115	260	89, 103, 159, 191, 207, 217
Fructose	00:12:14.250000	1.09288	103	103, 217
Fructose	00:12:18.150000	1.09868	103	103, 217
Galactose	00:12:22.900000	1.10575	147	103, 117, 129, 160, 205, 217
Glucose	00:12:25.760000	1.11001	147	103, 117, 129, 160, 205, 217
Syringic acid	00:12:33.900000	1.12213	312	59, 141, 253, 297
Mannose	00:12:38.190000	1.12851	147	103, 205, 217
Mannitol	00:12:40.990000	1.13268	319	191, 217
Sorbitol	00:12:43.150000	1.13589	319	103, 117, 129, 205, 217
p-Coumaric acid	00:12:53.600000	1.15145	219	58, 103, 129, 133, 205, 217
myo-inositiol	00:13:43.650000	1.22594	305	191, 217
Ferulic acid	00:13:51.950000	1.2383	338	59, 89, 219, 249, 293
Tryptophan	00:14:36	1.30386	202	202
Sinapinic acid	00:14:45.450000	1.31793	338	89, 177, 249, 279
Sucrose	00:16:41.040000	1.48998	217	103, 129, 217
Maltose	00:17:19.850000	1.54774	147	103, 129, 204, 217
Maltitol	00:17:47.150000	1.58838	361	103, 129, 204, 217
a Retention time (h:m:s)
b Relative retention time (retention time of analyte/retention time of ribitol)
c Specific mass ion used for quantification
d MS fragment ions with major characteristic intensities. Ions in bold indicate the specific mass ion used for quantification.

## Sheet: Table S2
Table S2. Relative retention times (RRT) and mass spectrometry data of lipophilic compounds in soybean seed.
Compounds	aRT	bRRT	cQuantification ion	dFragment ions
C20-ol (Arachidyl alcohol)	00:08:29.020000	0.671114	355	165, 179, 261, 343, 355
C21-ol (Heneicosanol)	00:09:16.920000	0.734268	369	178, 269, 359, 369, 374
C22-ol (Docosanol)	00:10:03.590000	0.795799	384	167, 279, 383
C23-ol (Tricosanol)	00:10:48.680000	0.855248	394	207, 377
C24-ol (Tetracosanol)	00:11:31.530000	0.911743	411	411
δ-Tocopherol	00:12:38.400000	0.999908	208	208, 217, 249
Cholestane	00:12:38.470000	1	217	217
C26-ol (Hexacosanol)	00:12:53.150000	1.01935	439	208, 221, 269
β-Tocopherol	00:13:13.550000	1.04625	222	222, 263
γ-Tocopherol	00:13:19.100000	1.05357	223	223, 263
C27-ol (Heptacosanol)	00:13:33.410000	1.07244	453	194, 239, 281
C28-ol (Octacosanol)	00:14:18.350000	1.13169	467	195, 231, 253, 280
α-Tocopherol	00:14:24.250000	1.13946	237	193, 208, 221, 237, 277
Cholesterol	00:14:37.680000	1.15717	329	255, 329, 368
Brassicasterol	00:14:58.010000	1.18398	255	255, 265, 283, 341, 380
Campesterol	00:15:37.400000	1.23591	343	129, 173, 213, 255, 343, 367, 382
Stigmasterol	00:15:50.500000	1.25318	394	129, 173, 213, 255, 394
C30-ol (Triacontanol)	00:16:07.920000	1.27615	495	153, 161, 196, 381
β-Sitosterol	00:16:33.350000	1.30968	357	129, 173, 213, 255, 357, 381, 396
β-Amyrin	00:16:55.800000	1.33928	218	161, 175, 189, 203, 218
α-Amyrin	00:17:26.990000	1.3804	218	190, 203, 218
a Retention time (min)
b Relative retention time (retention time of analyte/retention time of Cholestane)
c Specific mass ion used for quantification
d Ions in boldface represent specific mass ions used for quantification.

## Sheet: Table S3
Table S3-1. Data of hydrophilic compounds in soybean seeds cultivated in Jeonju (2020), identified using GC-TOF-MS.													Table S3-2. Data of hydrophilic compounds in soybean seeds cultivated in Jeonju (2021), identified using GC-TOF-MS.																Table S3-3. Data of hydrophilic compounds in soybean seeds cultivated in Jeonju (2022), identified using GC-TOF-MS.
Compound	KA-1			KA-2			KA-3						Compound	KA-1			KA-2			KA-3			KA-4						Compound	KA-1			KA-2			KA-3
	RT	AREA	ratio	RT	AREA	ratio	RT	AREA	ratio					RT	AREA	ratio	RT	AREA	ratio	RT	AREA	ratio	RT	AREA	ratio					RT	AREA	ratio	RT	AREA	ratio	RT	AREA	ratio
Hydrophilic compounds													Hydrophilic compounds																Hydrophilic compounds
Lactic acid	00:05:09.270000	9663730	0.129039	00:05:08.790000	8030495	0.102817	00:05:08.960000	13913234	0.115911				Lactic acid	00:05:10.170000	17178938	0.0998058	00:05:09.070000	19083729	0.111423	00:05:11.200000	26342429	0.212054	00:05:10.610000	13537459	0.103428				Lactic acid	00:05:09.990000	8885284	0.0571087	00:05:09.530000	8379657	0.0634208	00:05:10.400000	8268051	0.11366
Valine	00:05:33.650000	803295	0.0107263	00:05:33.500000	943689	0.0120823	00:05:33.400000	1430503	0.0119175				Valine	00:05:34.940000	1407039	0.00817458	00:05:34.300000	1501817	0.00876853	00:05:36.050000	3001067	0.0241583	00:05:35.050000	1536775	0.0117411				Valine	00:05:34.550000	1296858	0.00833533	00:05:34.300000	1518501	0.0114927	00:05:34.750000	803209	0.0110416
Alanine	00:05:38.700000	127967393	1.70874	00:05:38.600000	142159429	1.82011	00:05:38.550000	268971137	2.2408				Alanine	00:05:39.600000	81667907	0.474472	00:05:39.300000	138835735	0.810608	00:05:40.550000	80302865	0.64643	00:05:39.750000	76941807	0.587843				Alanine	00:05:39.300000	51869332	0.333381	00:05:39.150000	96001380	0.726579	00:05:39.550000	23799695	0.327171
Glycoric acid	00:06:04.800000	35634699	0.475828	00:06:04.770000	21653585	0.277237	00:06:04.350000	27892597	0.232374				Glycoric acid	00:06:05.700000	25698684	0.149304	00:06:05.470000	31519768	0.184032	00:06:06.640000	53265141	0.428779	00:06:05.470000	38550674	0.294531				Glycoric acid	00:06:15.600000	38137177	0.24512	00:06:05.410000	25783816	0.195143	00:06:05.500000	26672471	0.366662
Malonic acid	00:06:45.050000	51390182	0.68621	00:06:45.050000	68768701	0.880466	00:06:45	112040278	0.933409				Malonic acid	00:06:45.500000	103282298	0.600047	00:06:45.400000	129888450	0.758368	00:06:45.900000	91063122	0.733049	00:06:45.550000	77602236	0.592889				Malonic acid	00:06:45.300000	57887371	0.372061	00:06:45.350000	71203732	0.5389	00:06:45.350000	56723377	0.779767
Valine	00:06:51.550000	29722566	0.396883	00:06:51.550000	28311211	0.362477	00:06:51.550000	57279648	0.477198				Valine	00:06:52.050000	31162157	0.181045	00:06:51.950000	38208066	0.223082	00:06:52.400000	18914382	0.152259	00:06:52.100000	27967362	0.213673				Valine	00:06:51.850000	19406324	0.124731	00:06:51.950000	23509222	0.177928	00:06:51.900000	15763059	0.216692
Serine	00:07:18.400000	14250651	0.190288	00:07:18.400000	19728533	0.25259	00:07:18.350000	37228411	0.31015				Serine	00:07:18.900000	28289706	0.164357	00:07:18.800000	25218726	0.147242	00:07:19.100000	17567696	0.141418	00:07:18.900000	17985664	0.137412				Serine	00:07:18.630000	7432035	0.0477681	00:07:18.700000	10524276	0.0796522	00:07:18.630000	3161294	0.0434578
Ethanolamine	00:07:22.950000	113486509	1.51538	00:07:22.850000	105821004	1.35486	00:07:22.850000	175391738	1.46119				Ethanolamine	00:07:22.950000	29310874	0.17029	00:07:22.850000	40890322	0.238743	00:07:23	24169840	0.194565	00:07:22.950000	29232241	0.223337				Ethanolamine	00:07:22.950000	17430577	0.112032	00:07:22.950000	21572809	0.163272	00:07:23	25475100	0.350202
Phosphoric acid	00:07:24.150000	214967759	2.87045	00:07:24.200000	209377543	2.68072	00:07:24.400000	321520277	2.67859				Phosphoric acid	00:07:24.600000	207423185	1.20508	00:07:24.500000	237738480	1.38806	00:07:24.750000	212545768	1.71097	00:07:24.550000	204891580	1.56539				Phosphoric acid	00:07:24.500000	263531725	1.69381	00:07:24.600000	313590306	2.37339	00:07:24.450000	182910765	2.51445
Leucine	00:07:25.250000	12461962	0.166404	00:07:25.250000	10681396	0.136757	00:07:25.350000	19723356	0.164316				Leucine	00:07:25.600000	17383944	0.100997	00:07:25.500000	21730941	0.126879	00:07:25.750000	15515133	0.124895	00:07:25.600000	17330870	0.13241				Leucine	00:07:25.500000	7150494	0.0459586	00:07:25.600000	8787072	0.0665043	00:07:25.500000	5379083	0.0739454
Isoleucine	00:07:38.200000	15986625	0.213468	00:07:38.200000	14004430	0.179303	00:07:38.250000	27519577	0.229266				Isoleucine	00:07:38.500000	18118801	0.105266	00:07:38.500000	21961725	0.128226	00:07:38.700000	15508379	0.124841	00:07:38.550000	18087067	0.138187				Isoleucine	00:07:38.350000	10406426	0.0668855	00:07:38.450000	12275191	0.0929039	00:07:38.400000	7656262	0.105249
Proline	00:07:43.850000	23475353	0.313465	00:07:43.850000	21411978	0.274144	00:07:43.850000	48679178	0.405547				Proline	00:07:44.150000	12195019	0.0708504	00:07:44.050000	14335514	0.0836995	00:07:44.280000	7347358	0.0591455	00:07:44.150000	7811270	0.0596789				Proline	00:07:44	13047237	0.0838589	00:07:44.050000	14261262	0.107935	00:07:44	8333029	0.114553
Glycine	00:07:47.100000	65736007	0.877769	00:07:47.100000	62501668	0.800228	00:07:47.100000	113029057	0.941647				Glycine	00:07:47.400000	44659389	0.259461	00:07:47.350000	52991121	0.309395	00:07:47.500000	23115839	0.18608	00:07:47.400000	31599039	0.24142				Glycine	00:07:47.150000	25922164	0.16661	00:07:47.300000	30113070	0.227909	00:07:47.200000	18982561	0.26095
Succinic acid	00:07:51.600000	22045536	0.294373	00:07:51.550000	22880207	0.292942	00:08:12	9753016	0.0812525				Succinic acid	00:07:51.850000	53336598	0.309874	00:07:51.680000	53924173	0.314842	00:07:51.960000	38904701	0.313179	00:07:51.650000	38631967	0.295152				Succinic acid	00:07:51.650000	25534084	0.164116	00:07:51.740000	27132631	0.205351	00:07:51.840000	13393067	0.184112
Fumaric acid	00:08:11.950000	5464493	0.072967	00:08:11.950000	5530789	0.0708123	00:08:14.200000	109560080	0.912747				Fumaric acid	00:08:12.100000	10971526	0.0637421	00:08:12.100000	11945946	0.0697478	00:08:12.200000	8135021	0.0654861	00:08:12.100000	6906603	0.0527671				Fumaric acid	00:08:12	6325604	0.0406567	00:08:12.050000	7042979	0.0533043	00:08:12.110000	3486393	0.0479269
Serine	00:08:14.200000	66960338	0.894117	00:08:14.200000	59522796	0.762088	00:08:28.100000	19306966	0.160847				Serine	00:08:14.210000	10404761	0.0604494	00:08:14.250000	13570732	0.0792343	00:08:14.380000	9025256	0.0726524	00:08:14.360000	9626536	0.0735477				Serine	00:08:14.150000	6534542	0.0419997	00:08:14.200000	5121782	0.0387638	00:08:13.960000	8322852	0.114413
Threonine	00:08:28.100000	10993226	0.146792	00:08:28.050000	9902895	0.12679	00:08:54.400000	61760383	0.514527				Threonine	00:08:28.170000	4107753	0.0238651	00:08:24.600000	22687	0.000132461	00:08:28.240000	3581068	0.0288272	00:08:28	3796812	0.029008				Threonine	00:08:28.100000	4059608	0.0260924	00:08:28.150000	3477649	0.0263203	00:08:28.070000	4352908	0.0598387
β-Alanine	00:08:54.350000	36587450	0.48855	00:08:54.350000	34768200	0.445148	00:09:22.500000	180471882	1.50351				β-Alanine	00:08:54.600000	34750390	0.201892	00:08:54.550000	41247258	0.240827	00:08:54.650000	20403086	0.164243	00:08:54.600000	23180413	0.177101				β-Alanine	00:08:54.550000	15549232	0.09994	00:08:54.550000	18324077	0.138684	00:08:54.350000	11992442	0.164858
Malic acid	00:09:22.400000	111365063	1.48705	00:09:22.400000	114279810	1.46316	00:09:39.950000	246692881	2.0552				Malic acid	00:09:22.800000	408907203	2.37566	00:09:22.800000	325794658	1.90219	00:09:22.700000	253457458	2.04031	00:09:22.700000	234038730	1.78808				Malic acid	00:09:22.450000	165674698	1.06485	00:09:22.550000	179311585	1.35711	00:09:22.400000	104952326	1.44276
Aspartic acid	00:09:39.700000	163485172	2.18301	00:09:39.650000	163307368	2.09087	00:09:43	44640219	0.371898				Aspartic acid	00:09:39.600000	164115645	0.953475	00:09:39.700000	117315551	0.68496	00:09:39.600000	77113090	0.620753	00:09:39.550000	82579058	0.630912				Aspartic acid	00:09:39.550000	148333861	0.953391	00:09:39.650000	186786194	1.41368	00:09:39.550000	132748710	1.82488
Methionine	00:09:42.950000	23428376	0.312838	00:09:42.950000	24308085	0.311224	00:09:46.300000	186234580	1.55152				Methionine	00:09:43.100000	22365037	0.129936	00:09:43.150000	25570173	0.149294	00:09:43.150000	11223759	0.0903501	00:09:43.100000	13940835	0.106509				Methionine	00:09:43	8876953	0.0570551	00:09:43	12439383	0.0941466	00:09:42.900000	10754237	0.147837
Pyroglutamic acid	00:09:46.200000	97498703	1.30189	00:09:46.200000	94583847	1.21099	00:09:47.400000	131547976	1.09593				Pyroglutamic acid	00:09:46.400000	288905125	1.67847	00:09:46.450000	259208554	1.51342	00:09:46.400000	274741725	2.21164	00:09:46.400000	231006114	1.76491				Pyroglutamic acid	00:09:46.250000	190127312	1.22201	00:09:46.300000	208447699	1.57762	00:09:46.100000	41164104	0.565876
γ-Aminobutyric acid	00:09:47.300000	72439089	0.967274	00:09:47.300000	76614389	0.980917	00:10:28.250000	161649253	1.3467				γ-Aminobutyric acid	00:09:47.400000	81892637	0.475778	00:09:47.450000	88980670	0.519524	00:09:47.400000	32087051	0.258297	00:09:47.400000	35203545	0.268959				γ-Aminobutyric acid	00:09:47.250000	48194282	0.309761	00:09:47.350000	62144669	0.470337	00:09:47.300000	40817702	0.561115
Glutamic acid	00:10:29.750000	0.21484	2.86874e-09	00:10:28.100000	100081388	1.28137	00:10:29.750000	819951	0.00683103				Glutamic acid	00:10:28.350000	138931673	0.807162	00:10:28.400000	168322378	0.982769	00:10:28.200000	89134150	0.717521	00:10:28.250000	90349101	0.690276				Glutamic acid	00:10:28.150000	94453345	0.607083	00:10:28.250000	117664529	0.890535	00:10:28.050000	80323174	1.10419
Phenylalanine	00:10:36.650000	11774867	0.157229	00:10:36.600000	12711792	0.162753	00:10:36.650000	24860771	0.207115				Phenylalanine	00:10:36.750000	24570576	0.14275	00:10:36.800000	30549387	0.178366	00:10:36.700000	15993491	0.128746	00:10:36.700000	16669114	0.127354				Phenylalanine	00:10:36.600000	13877547	0.0891956	00:10:36.700000	19596733	0.148316	00:10:36.550000	9422225	0.129526
Xylose	00:10:39.790000	572810	0.00764869	00:10:39.920000	682655	0.00874024	00:10:39.810000	1206645	0.0100526				Xylose	00:10:40.180000	2082100	0.0120965	00:10:40.380000	1843628	0.0107642	00:10:40.100000	1046776	0.00842644	00:10:40.090000	792701	0.00605631				Xylose	00:10:40.080000	955995	0.0061445	00:10:40.060000	1360527	0.010297	00:10:39.910000	468098	0.00643487
Lyxose	00:10:43.530000	1769915	0.0236336	00:10:43.450000	2168825	0.0277681	00:10:43.350000	3699348	0.0308193				Lyxose	00:10:43.610000	9138012	0.0530898	00:10:43.570000	7952411	0.0464311	00:10:43.420000	4780043	0.0384789	00:10:43.620000	3690629	0.0281968				Lyxose	00:10:43.440000	2785997	0.0179065	00:10:43.420000	3993637	0.0302255	00:10:43.310000	1463320	0.020116
Ribose	00:10:50.180000	1318899	0.0176112	00:10:50.200000	1705911	0.0218413	00:10:50.380000	2708114	0.0225613				Ribose	00:10:50.310000	5623687	0.0326724	00:10:50.410000	4881887	0.0285034	00:10:50.290000	3522160	0.028353	00:10:50.200000	2805362	0.0214332				Ribose	00:10:50.080000	2564334	0.0164818	00:10:50.110000	3459190	0.0261806	00:10:50.020000	1386905	0.0190656
Asparagine	00:10:53.200000	257216026	3.43459	00:10:53.200000	281517697	3.60436	00:10:53.600000	404494435	3.36985				Asparagine	00:10:52.480000	183299616	1.06493	00:10:53.050000	210974909	1.2318	00:10:52.650000	76850600	0.61864	00:10:52.700000	93363011	0.713303				Asparagine	00:10:52.650000	122684505	0.788534	00:10:52.800000	154091035	1.16623	00:10:52.650000	88894278	1.22202
Arabitol	00:11:08.850000	1480411	0.0197678	00:11:08.820000	1549289	0.019836	00:11:08.870000	2421113	0.0201703				Arabitol	00:11:08.910000	18142308	0.105403	00:11:08.850000	18334759	0.10705	00:11:08.440000	9565725	0.0770031	00:11:08.550000	9724644	0.0742972				Arabitol	00:11:08.850000	8785357	0.0564664	00:11:08.830000	7529303	0.056985	00:11:08.630000	4032796	0.0554382
Ribitol	00:11:11.850000	74889907	1	00:11:11.350000	78104869	1	00:11:11.450000	120033376	1				Ribitol	00:11:12.030000	172123616	1	00:11:11.660000	171273549	1	00:11:11.650000	124225172	1	00:11:11.600000	130888348	1				Ribitol	00:11:11.500000	155585595	1	00:11:11.550000	132127853	1	00:11:11.400000	72743974	1
Vanillic acid	00:11:38.550000	3248609	0.0433785	00:11:38.550000	4156361	0.0532151	00:11:38.550000	6052872	0.0504266				Vanillic acid	00:11:38.750000	6258902	0.0363628	00:11:38.750000	7469216	0.0436099	00:11:38.650000	4916491	0.0395773	00:11:38.650000	5975717	0.0456551				Vanillic acid	00:11:38.600000	7610601	0.0489158	00:11:38.650000	8292186	0.0627588	00:11:38.500000	2552541	0.0350894
Shikimic acid	00:11:50.250000	7508256	0.100257	00:11:50.420000	8565566	0.109668	00:11:50.930000	13121677	0.109317				Shikimic acid	00:11:50.950000	12021662	0.0698432	00:11:51	11685890	0.0682294	00:11:50.720000	8005821	0.064446	00:11:50.680000	8935332	0.0682668				Shikimic acid	00:11:51.020000	7753306	0.0498331	00:11:51.210000	6574230	0.0497566	00:11:50.590000	3494448	0.0480376
Citric acid	00:11:56.700000	459890043	6.14088	00:11:56.700000	476722738	6.10362	00:11:57.350000	593610541	4.94538				Citric acid	00:11:57.700000	628740775	3.65284	00:11:56.170000	641333606	3.7445	00:11:57.550000	567563000	4.56882	00:11:57.300000	556481636	4.25158				Citric acid	00:11:57.600000	606422516	3.89768	00:11:57.950000	643786087	4.87245	00:11:57	528880939	7.27044
D-pinitol	00:11:59.650000	133394149	1.7812	00:12:01.050000	144496897	1.85004	00:12:00.100000	187769780	1.56431				D-pinitol	00:12:00.350000	197471994	1.14727	00:11:59.280000	191127292	1.11592	00:12:00	171370894	1.37952	00:12:00.100000	160439354	1.22577				D-pinitol	00:12:00.200000	182491596	1.17293	00:12:00.200000	184643045	1.39746	00:11:59.800000	144920521	1.9922
Fructose	00:12:14.250000	17235622	0.230146	00:12:14.200000	19780822	0.25326	00:12:14.250000	31451521	0.262023				Fructose	00:12:14.500000	33671551	0.195624	00:12:14.550000	39201238	0.228881	00:12:14.450000	31247323	0.251538	00:12:14.490000	26105298	0.199447				Fructose	00:12:14.300000	37044148	0.238095	00:12:14.400000	41246923	0.312174	00:12:14.200000	18427515	0.25332
Fructose	00:12:18.150000	10666999	0.142436	00:12:18.050000	12055589	0.154351	00:12:18.050000	18597154	0.154933				Fructose	00:12:18.300000	19498391	0.113281	00:12:18.390000	23015375	0.134378	00:12:18.200000	17190305	0.13838	00:12:18.270000	14500475	0.110785				Fructose	00:12:18.150000	24299223	0.156179	00:12:18.200000	27408236	0.207437	00:12:18.100000	11737645	0.161356
Galactose	00:12:22.900000	11854250	0.158289	00:12:22.970000	11520076	0.147495	00:12:22.900000	19382945	0.16148				Galactose	00:12:23.150000	31023978	0.180242	00:12:23.200000	34355179	0.200587	00:12:23.150000	31995411	0.25756	00:12:23.350000	28082944	0.214556				Galactose	00:12:23	20596475	0.13238	00:12:23	26261879	0.198761	00:12:22.900000	13028824	0.179105
Glucose	00:12:25.760000	43539432	0.581379	00:12:25.200000	29263902	0.374674	00:12:25.200000	35780532	0.298088				Glucose	00:12:25.500000	32390069	0.188179	00:12:25.500000	35908162	0.209654	00:12:25.400000	23152494	0.186375	00:12:25.400000	21175798	0.161785				Glucose	00:12:25.300000	30459180	0.195771	00:12:25.350000	33646877	0.254654	00:12:25.200000	16435652	0.225938
Syringic acid	00:12:33.900000	6654831	0.0888615	00:12:33.850000	6569403	0.08411	00:12:33.900000	12327658	0.102702				Syringic acid	00:12:34.100000	7386434	0.0429135	00:12:34.100000	11760953	0.0686677	00:12:34.050000	6012026	0.0483962	00:12:34	8683400	0.066342				Syringic acid	00:12:33.900000	8339323	0.0535996	00:12:34.050000	11084662	0.0838935	00:12:33.850000	4475089	0.0615183
Mannose	00:12:38.190000	11831826	0.15799	00:12:38.060000	15479035	0.198183	00:12:38.110000	23794503	0.198232				Mannose	00:12:38.220000	31644152	0.183845	00:12:38.500000	37099287	0.216608	00:12:38.510000	27213093	0.219063	00:12:38.460000	23964756	0.183093				Mannose	00:12:38.300000	40613768	0.261038	00:12:38.350000	46023174	0.348323	00:12:38.250000	19949933	0.274249
Mannitol	00:12:40.990000	6453966	0.0861794	00:12:40.830000	6563546	0.084035	00:12:40.870000	12084654	0.100677				Mannitol	00:12:41.210000	10142033	0.058923	00:12:41.360000	11545135	0.0674076	00:12:41.060000	8964773	0.0721655	00:12:41.250000	8483204	0.0648125				Mannitol	00:12:41.100000	6848708	0.0440189	00:12:41.180000	7135823	0.054007	00:12:41.010000	4297479	0.0590768
Sorbitol	00:12:43.150000	111880	0.00149393	00:12:43.050000	113878	0.00145801	00:12:43.190000	222189	0.00185106				Sorbitol	00:12:43.280000	1356480	0.00788085	00:12:43.360000	1296668	0.00757074	00:12:43.270000	967458	0.00778794	00:12:43.300000	923622	0.00705656				Sorbitol	00:12:43.150000	230848	0.00148374	00:12:43.140000	262638	0.00198776	00:12:43.060000	124064	0.00170549
p-Coumaric acid	00:12:53.600000	1111610	0.0148433	00:12:53.710000	1223732	0.0156678	00:12:53.810000	1564160	0.013031				p-Coumaric acid	00:12:53.560000	3811473	0.0221438	00:12:53.660000	3600715	0.0210232	00:12:53.890000	3115044	0.0250758	00:12:53.620000	2743517	0.0209607				p-Coumaric acid	00:12:53.690000	3053788	0.0196277	00:12:53.650000	3527464	0.0266974	00:12:53.450000	561258	0.00771553
myo-inositiol	00:13:43.650000	28655506	0.382635	00:13:43.600000	31042538	0.397447	00:13:43.480000	46005900	0.383276				myo-inositiol	00:13:47.250000	42189287	0.24511	00:13:43.850000	54815370	0.320046	00:13:43.800000	43196671	0.347729	00:13:43.750000	43939017	0.335698				myo-inositiol	00:13:43.650000	42093217	0.270547	00:13:43.700000	44876178	0.339642	00:13:43.550000	32486277	0.446584
Ferulic acid	00:13:51.950000	3756657	0.0501624	00:13:51.800000	3751541	0.0480321	00:13:51.850000	6428867	0.053559				Ferulic acid	00:13:52	3734114	0.0216944	00:13:52	6703928	0.0391416	00:13:52	2748816	0.0221277	00:13:51.950000	4514545	0.0344916				Ferulic acid	00:13:51.850000	4518168	0.0290398	00:13:51.850000	7291062	0.0551819	00:13:51.700000	3503738	0.0481653
Tryptophan	00:14:36	152255806	2.03306	00:14:35.900000	157827384	2.02071	00:14:35.950000	199886660	1.66526				Tryptophan	00:14:36.100000	44936138	0.261069	00:14:36.100000	57419570	0.335251	00:14:36.100000	16567986	0.133371	00:14:36.100000	21106317	0.161254				Tryptophan	00:14:35.950000	67214096	0.432007	00:14:36	69630030	0.52699	00:14:35.800000	57773273	0.7942
Sinapinic acid	00:14:45.450000	4445331	0.0593582	00:14:45.400000	4923342	0.063035	00:14:45.400000	7323471	0.061012				Sinapinic acid	00:14:45.750000	3584349	0.0208243	00:14:45.700000	7286827	0.042545	00:14:45.650000	2834796	0.0228198	00:14:45.700000	4841577	0.0369901				Sinapinic acid	00:14:45.500000	4472200	0.0287443	00:14:45.550000	6457548	0.0488735	00:14:45.400000	3471790	0.0477262
Sucrose	00:16:41.040000	1326732191	17.7158	00:16:42.120000	1363368525	17.4556	00:16:44.070000	1915716217	15.9599				Sucrose	00:16:42.570000	1753586204	10.1879	00:16:42.490000	1689794771	9.86606	00:16:40.900000	1555426419	12.521	00:16:41.010000	1422801608	10.8703				Sucrose	00:16:42.260000	2070888888	13.3103	00:16:41.580000	2222395790	16.82	00:16:40.600000	1755372150	24.1308
Maltose	00:17:19.850000	213817396	2.85509	00:17:19.850000	236119458	3.02311	00:17:20.250000	353820197	2.94768				Maltose	00:17:20.700000	352183435	2.04611	00:17:20.700000	347978013	2.03171	00:17:20.500000	333431470	2.68409	00:17:20.500000	294213780	2.24782				Maltose	00:17:20.700000	420556603	2.70306	00:17:20.850000	424132827	3.21002	00:17:20.050000	270098087	3.713
Maltitol	00:17:47.150000	16370703	0.218597	00:17:47.150000	16020468	0.205115	00:17:47.350000	20982138	0.174803				Maltitol	00:17:48.050000	22420692	0.130259	00:17:48.050000	21892152	0.12782	00:17:47.950000	21789231	0.175401	00:17:47.950000	19533827	0.14924				Maltitol	00:17:47.900000	24828063	0.159578	00:17:47.950000	28159253	0.213121	00:17:47.450000	21571286	0.296537
Compound	DP-2 -1			DP-2-2			DP-2-3						Compound	DP-2 -1			DP-2-2			DP-2-3			DP-2-4						Compound	DP-2 -1			DP-2-2			DP-2-3
	RT	AREA	ratio	RT	AREA	ratio	RT	AREA	ratio					RT	AREA	ratio	RT	AREA	ratio	RT	AREA	ratio	RT	AREA	ratio					RT	AREA	ratio	RT	AREA	ratio	RT	AREA	ratio
Hydrophilic compounds													Hydrophilic compounds																Hydrophilic compounds
Lactic acid	00:05:09.880000	6055667	0.0510978	00:05:10.030000	6619676	0.0662865	00:05:09.010000	7723662	0.0702707				Lactic acid	00:05:08.830000	14848748	0.0900924	00:05:10.600000	14667316	0.0909302	00:05:09.330000	10621141	0.0802393	00:05:09.530000	19556352	0.165468				Lactic acid	00:05:09.440000	8159638	0.105397	00:05:10.070000	31568152	0.216002	00:05:10.170000	19280268	0.142654
Valine	00:05:34.700000	1056329	0.00891332	00:05:34.700000	799145	0.00800228	00:05:33.500000	868746	0.00790394				Valine	00:05:34.140000	1223501	0.0074234	00:05:35.050000	1132271	0.00701952	00:05:34.100000	1144711	0.00864792	00:05:34.200000	1284576	0.0108689				Valine	00:05:34.150000	748846	0.0096727	00:05:34.900000	3267803	0.0223596	00:05:34.750000	1953513	0.014454
Alanine	00:05:39.450000	31518495	0.265954	00:05:39.100000	32335757	0.323796	00:05:38.800000	39879805	0.362831				Alanine	00:05:39.050000	31737951	0.192565	00:05:39.800000	19751081	0.122447	00:05:39.150000	38389297	0.290019	00:05:39.200000	47447266	0.401455				Alanine	00:05:38.900000	50103313	0.647175	00:05:39.600000	405815845	2.77675	00:05:39.600000	144451466	1.06879
Glycoric acid	00:06:05.500000	37170357	0.313644	00:06:05.750000	19804015	0.198309	00:06:04.560000	25052028	0.227926				Glycoric acid	00:06:04.910000	52326760	0.317484	00:06:05.700000	62376311	0.386703	00:06:05.300000	31869856	0.240767	00:06:05.360000	37820090	0.319999				Glycoric acid	00:06:05.350000	22289951	0.287915	00:06:05.720000	14291680	0.0977894	00:06:05.580000	16798135	0.124289
Malonic acid	00:06:45.300000	84139876	0.709974	00:06:45.550000	50157886	0.502259	00:06:45.050000	70115256	0.637916				Malonic acid	00:06:45.300000	80655381	0.489364	00:06:45.600000	89398089	0.554224	00:06:45.300000	68956163	0.520942	00:06:45.350000	52081151	0.440662				Malonic acid	00:06:45.300000	45343188	0.585689	00:06:45.700000	136936143	0.936972	00:06:45.500000	96998009	0.717686
Valine	00:06:51.800000	17251676	0.14557	00:06:52.100000	13917073	0.139359	00:06:51.650000	24952507	0.22702				Valine	00:06:51.900000	20722966	0.125733	00:06:52.100000	24418975	0.151386	00:06:51.850000	25082290	0.189489	00:06:51.900000	23273022	0.196915				Valine	00:06:51.900000	8760004	0.113151	00:06:52.200000	44629002	0.305369	00:06:52	32042899	0.237085
Serine	00:07:18.650000	9057066	0.0764237	00:07:18.800000	8854263	0.0886626	00:07:18.450000	7487339	0.0681206				Serine	00:07:19.230000	5266833	0.0319557	00:07:19.610000	4543336	0.0281665	00:07:18.800000	4755010	0.0359226	00:07:18.710000	4246563	0.0359305				Serine	00:07:18.650000	15816149	0.204294	00:07:18.950000	47378759	0.324184	00:07:18.750000	39725076	0.293925
Ethanolamine	00:07:22.950000	14830468	0.12514	00:07:23.150000	9187392	0.0919984	00:07:22.850000	37648584	0.342531				Ethanolamine	00:07:22.650000	50309009	0.305242	00:07:22.900000	23157461	0.143565	00:07:22.800000	52091763	0.393537	00:07:22.800000	42189146	0.356966				Ethanolamine	00:07:23.150000	20244973	0.261501	00:07:23.150000	38092843	0.260646	00:07:23.100000	45448809	0.336275
Phosphoric acid	00:07:24.500000	220758347	1.86276	00:07:24.450000	204223610	2.045	00:07:24.250000	251508379	2.28825				Phosphoric acid	00:07:24.450000	249736458	1.51524	00:07:24.650000	276688775	1.71533	00:07:24.400000	253908921	1.9182	00:07:24.400000	268660862	2.27316				Phosphoric acid	00:07:24.300000	164039439	2.11887	00:07:25	398971867	2.72992	00:07:24.800000	359221819	2.65787
Leucine	00:07:25.450000	6045891	0.0510153	00:07:25.550000	7565743	0.07576	00:07:25.300000	12569061	0.114355				Leucine	00:07:25.500000	7552571	0.045824	00:07:25.650000	9385986	0.0581885	00:07:25.450000	12922999	0.0976291	00:07:25.450000	13270553	0.112283				Leucine	00:07:25.450000	3716726	0.0480083	00:07:25.900000	14034880	0.0960323	00:07:25.750000	14047251	0.103935
Isoleucine	00:07:38.400000	6235223	0.0526129	00:07:38.500000	7493085	0.0750324	00:07:38.250000	12241346	0.111373				Isoleucine	00:07:38.450000	8932615	0.0541972	00:07:38.550000	10285538	0.0637653	00:07:38.350000	14180918	0.107132	00:07:38.350000	15407440	0.130363				Isoleucine	00:07:38.400000	4235713	0.0547119	00:07:38.650000	15070349	0.103117	00:07:38.550000	17397319	0.128722
Proline	00:07:43.980000	4963341	0.0418808	00:07:44.100000	5463907	0.0547131	00:07:43.850000	9170035	0.0834299				Proline	00:07:43.940000	1107593	0.00672014	00:07:44.250000	1086276	0.00673438	00:07:43.490000	6992881	0.052829	00:07:43.610000	6835868	0.0578388				Proline	00:07:44.050000	6475795	0.0836466	00:07:44.250000	29670358	0.203016	00:07:44.150000	30970309	0.229149
Glycine	00:07:47.200000	25707750	0.216922	00:07:47.350000	20196058	0.202234	00:07:47.100000	30524087	0.277711				Glycine	00:07:47.200000	15980848	0.0969613	00:07:47.350000	11816346	0.0732555	00:07:47.150000	16325138	0.123331	00:07:47.200000	18064940	0.152849				Glycine	00:07:47.300000	48647493	0.628371	00:07:47.550000	125715019	0.860192	00:07:47.450000	121973573	0.90248
Succinic acid	00:07:51.760000	14655204	0.123661	00:07:51.680000	13077343	0.130951	00:07:51.430000	15929914	0.144932				Succinic acid	00:07:51.770000	23783736	0.144304	00:07:51.710000	26423488	0.163813	00:07:51.540000	19691794	0.148765	00:07:51.610000	21441642	0.181419				Succinic acid	00:07:51.550000	12423780	0.160476	00:07:51.920000	38454240	0.263119	00:07:51.720000	38032653	0.281403
Fumaric acid	00:08:12.050000	5667433	0.0478219	00:08:11.990000	3736847	0.0374191	00:08:12.180000	5521702	0.050237				Fumaric acid	00:08:11.980000	4816607	0.029224	00:08:12.260000	5241630	0.0324955	00:08:11.940000	5334080	0.0402973	00:08:12	6060522	0.0512785				Fumaric acid	00:08:12.140000	2688231	0.0347234	00:08:12.200000	9623626	0.0658487	00:08:11.950000	9218799	0.0682097
Serine	00:08:14.190000	7284635	0.0614679	00:08:14.220000	6530049	0.065389	00:08:14.150000	16890802	0.153674				Serine	00:08:14.220000	920220	0.00558329	00:08:14.350000	957856	0.00593824	00:08:14.160000	2895505	0.0218746	00:08:14.140000	2989003	0.0252902				Serine	00:08:14.250000	19496024	0.251826	00:08:14.450000	62691270	0.428959	00:08:14.400000	76653110	0.567155
Threonine	00:08:28.200000	3184561	0.0268714	00:08:28.080000	2964353	0.0296837	00:08:28.160000	5889766	0.0535857				Threonine	00:08:28.290000	1058237	0.00642068	00:08:28.170000	981679	0.00608593	00:08:28.010000	2129258	0.0160859	00:08:28.070000	2356581	0.0199392				Threonine	00:08:28.080000	3776451	0.0487797	00:08:28.210000	12927622	0.0884559	00:08:28.490000	12718001	0.0941002
β-Alanine	00:08:54.550000	39311055	0.331707	00:08:54.500000	26870303	0.269067	00:08:54.350000	40244060	0.366145				β-Alanine	00:08:54.550000	8624307	0.0523266	00:08:54.600000	7429973	0.0460622	00:08:54.350000	6943604	0.0524567	00:08:54.350000	7728065	0.0653877				β-Alanine	00:08:54.500000	47758127	0.616883	00:08:54.800000	139795570	0.956537	00:08:54.750000	120896355	0.894509
Malic acid	00:09:22.450000	116540605	0.983372	00:09:22.350000	83813796	0.839274	00:09:22.350000	107944041	0.982086				Malic acid	00:09:22.650000	235438665	1.42849	00:09:22.700000	248924271	1.54321	00:09:22.500000	194379111	1.46847	00:09:22.500000	197517355	1.67121				Malic acid	00:09:22.450000	105901442	1.36791	00:09:22.750000	257200385	1.75987	00:09:22.650000	222403618	1.64556
Aspartic acid	00:09:39.600000	111493843	0.940787	00:09:39.450000	85537287	0.856532	00:09:39.600000	156283089	1.42188				Aspartic acid	00:09:39.550000	65359126	0.396556	00:09:39.550000	48623672	0.301443	00:09:39.350000	57988043	0.438081	00:09:39.350000	54558189	0.461621				Aspartic acid	00:09:39.650000	112632807	1.45486	00:09:40.150000	285913765	1.95634	00:09:40	197741874	1.46309
Methionine	00:09:42.950000	3849313	0.0324806	00:09:42.900000	2641318	0.026449	00:09:42.900000	5884940	0.0535418				Methionine	00:09:43.070000	4363260	0.0264734	00:09:43.210000	2937058	0.0182083	00:09:42.900000	4224011	0.031911	00:09:42.900000	4168103	0.0352666				Methionine	00:09:42.950000	7226804	0.0933473	00:09:43.200000	13494812	0.0923369	00:09:43.100000	11997961	0.0887726
Pyroglutamic acid	00:09:46.250000	129644373	1.09394	00:09:46.150000	83255543	0.833684	00:09:46.150000	107357940	0.976754				Pyroglutamic acid	00:09:46.350000	159144925	0.965587	00:09:46.350000	167967414	1.04132	00:09:46.200000	113237832	0.855476	00:09:46.200000	156512131	1.32426				Pyroglutamic acid	00:09:46.150000	51324128	0.662944	00:09:46.500000	224839048	1.53844	00:09:46.400000	214217668	1.58499
γ-Aminobutyric acid	00:09:47.400000	93886132	0.792213	00:09:47.250000	61881730	0.619656	00:09:47.300000	117630725	1.07022				γ-Aminobutyric acid	00:09:47.450000	33427360	0.202815	00:09:47.400000	21897214	0.135752	00:09:47.200000	28899039	0.218323	00:09:47.200000	28162832	0.238288				γ-Aminobutyric acid	00:09:47	78887971	1.01898	00:09:48.100000	643906978	4.40587	00:09:48	581253210	4.30068
Glutamic acid	00:10:28.100000	74568419	0.62921	00:10:28	49346128	0.49413	00:10:28.050000	86034299	0.782749				Glutamic acid	00:10:28.250000	76998301	0.467175	00:10:28.200000	71414710	0.442736	00:10:28.100000	85072813	0.642698	00:10:28	69553736	0.588499				Glutamic acid	00:10:28.100000	77120279	0.996148	00:10:28.350000	149444964	1.02256	00:10:28.250000	124298876	0.919684
Phenylalanine	00:10:36.600000	9658975	0.0815026	00:10:36.550000	7757345	0.0776786	00:10:36.550000	14167693	0.128899				Phenylalanine	00:10:36.750000	21625183	0.131207	00:10:36.700000	16947588	0.105067	00:10:36.550000	16319849	0.123291	00:10:36.550000	16203005	0.137095				Phenylalanine	00:10:36.600000	8184126	0.105713	00:10:36.750000	24166457	0.165357	00:10:36.750000	21899602	0.162035
Xylose	00:10:39.840000	620957	0.00523965	00:10:40.060000	684718	0.00685646	00:10:39.770000	813295	0.00739944				Xylose	00:10:40.190000	655307	0.00397597	00:10:40.210000	735661	0.00456074	00:10:39.920000	794288	0.00600059	00:10:39.550000	720472	0.00609597				Xylose	00:10:40.090000	530945	0.00685812	00:10:40.430000	1879628	0.0128612	00:10:40.230000	1680587	0.0124346
Lyxose	00:10:43.400000	1504339	0.0126936	00:10:43.380000	1685905	0.0168819	00:10:43.290000	1816292	0.0165248				Lyxose	00:10:43.580000	2547175	0.0154546	00:10:43.640000	2683112	0.016634	00:10:43.260000	2600944	0.0196493	00:10:43.180000	2183134	0.0184717				Lyxose	00:10:43.380000	1576667	0.0203655	00:10:43.580000	5928140	0.0405627	00:10:43.430000	5322749	0.0393829
Ribose	00:10:50.140000	2102743	0.017743	00:10:49.980000	2750328	0.0275406	00:10:50.150000	3040963	0.027667				Ribose	00:10:50.320000	4553209	0.0276259	00:10:50.360000	4833224	0.0299636	00:10:49.900000	6410355	0.0484282	00:10:50.110000	4118362	0.0348458				Ribose	00:10:50.350000	1497168	0.0193386	00:10:50.410000	5802812	0.0397052	00:10:50.480000	6082220	0.0450022
Asparagine	00:10:52.600000	64279787	0.542394	00:10:52.450000	70895583	0.709917	00:10:52.500000	90683078	0.825044				Asparagine	00:10:52.480000	12673244	0.0768929	00:10:52.100000	9501389	0.0589039	00:10:52.300000	30071168	0.227178	00:10:52.250000	13675044	0.115706				Asparagine	00:10:53.050000	245892160	3.17614	00:10:53.650000	421548983	2.88441	00:10:53.500000	385788257	2.85444
Arabitol	00:11:08.790000	2103315	0.0177478	00:11:08.650000	2512162	0.0251557	00:11:08.780000	2913506	0.0265074				Arabitol	00:11:08.570000	13936142	0.0845553	00:11:08.630000	16064119	0.0995897	00:11:08.310000	3978116	0.0300534	00:11:08.450000	5293693	0.0447903				Arabitol	00:11:08.910000	3471918	0.0448461	00:11:00.150000	239310	0.00163745	00:11:08.900000	7300900	0.0540192
Ribitol	00:11:11.500000	118511268	1	00:11:11.400000	99864651	1	00:11:11.620000	109913016	1				Ribitol	00:11:11.700000	164816847	1	00:11:11.650000	161303091	1	00:11:11.400000	132368289	1	00:11:11.350000	118188301	1				Ribitol	00:11:11.450000	77418485	1	00:11:11.700000	146147569	1	00:11:11.600000	135153826	1
Vanillic acid	00:11:38.650000	4694372	0.0396112	00:11:38.600000	3986853	0.0399226	00:11:38.600000	4244646	0.0386182				Vanillic acid	00:11:38.850000	6372574	0.0386646	00:11:38.800000	6980758	0.0432773	00:11:38.650000	5588061	0.042216	00:11:38.600000	5162747	0.0436824				Vanillic acid	00:11:38.830000	1538169	0.0198682	00:11:38.750000	8184609	0.0560024	00:11:38.700000	6869915	0.0508303
Shikimic acid	00:11:51.130000	9646414	0.0813966	00:11:50.560000	7098672	0.0710829	00:11:50.820000	8434790	0.0767406				Shikimic acid	00:11:51.440000	7731903	0.0469121	00:11:51.610000	8870268	0.0549913	00:11:51.410000	7320916	0.0553072	00:11:51.180000	6831352	0.0578006				Shikimic acid	00:11:50.310000	2692920	0.0347839	00:11:51.630000	6913995	0.0473083	00:11:51.310000	6779329	0.0501601
Citric acid	00:11:57.750000	646617181	5.45617	00:11:57	546628087	5.47369	00:11:57.500000	600993149	5.4679				Citric acid	00:11:56.350000	727003135	4.41098	00:11:56.700000	733541753	4.5476	00:11:58	741951945	5.60521	00:11:56	725406305	6.13772				Citric acid	00:11:55.900000	438994991	5.67042	00:11:58.300000	653544424	4.47181	00:11:58.100000	603820317	4.46765
D-pinitol	00:12:00.600000	243186490	2.05201	00:12:00.050000	196655792	1.96922	00:12:00.300000	218738105	1.9901				D-pinitol	00:12:00.760000	218771442	1.32736	00:11:58.250000	219116383	1.35841	00:11:59.950000	248269127	1.87559	00:12:00.550000	244919585	2.07228				D-pinitol	00:11:59.750000	157948438	2.04019	00:12:00.710000	244214988	1.67102	00:12:00.010000	230552220	1.70585
Fructose	00:12:14.300000	35453380	0.299156	00:12:14.250000	28804794	0.288438	00:12:14.200000	37779067	0.343718				Fructose	00:12:14.600000	39034974	0.236838	00:12:14.500000	38515984	0.23878	00:12:14.200000	35695636	0.269669	00:12:14.200000	31579374	0.267195				Fructose	00:12:14.250000	13125402	0.169538	00:12:14.500000	49584919	0.33928	00:12:14.400000	45381526	0.335777
Fructose	00:12:18.150000	22510055	0.18994	00:12:18.050000	17926727	0.17951	00:12:18.050000	21931967	0.199539				Fructose	00:12:18.400000	22700445	0.137731	00:12:18.640000	22455908	0.139216	00:12:18.050000	22797995	0.172232	00:12:18	20641958	0.174653				Fructose	00:12:18.050000	8502434	0.109824	00:12:18.250000	32598188	0.22305	00:12:18.270000	29613801	0.219112
Galactose	00:12:22.900000	15274789	0.128889	00:12:22.850000	10323707	0.103377	00:12:22.850000	14812328	0.134764				Galactose	00:12:23.200000	32549682	0.19749	00:12:23.150000	35136626	0.21783	00:12:22.900000	36010623	0.272049	00:12:22.850000	36570842	0.309429				Galactose	00:12:22.950000	12951128	0.167287	00:12:23.100000	41273793	0.282412	00:12:23	37809013	0.279748
Glucose	00:12:25.250000	26467558	0.223334	00:12:25.200000	22092283	0.221222	00:12:25.150000	28310593	0.257573				Glucose	00:12:25.500000	28242620	0.171358	00:12:25.550000	27752828	0.172054	00:12:25.150000	26932077	0.203463	00:12:25.150000	25990766	0.21991				Glucose	00:12:25.300000	22081578	0.285224	00:12:25.400000	49381666	0.337889	00:12:25.350000	42625986	0.315389
Syringic acid	00:12:33.900000	7620257	0.0642999	00:12:33.900000	4989011	0.0499577	00:12:33.850000	7557726	0.068761				Syringic acid	00:12:34.150000	9070659	0.0550348	00:12:34.150000	9004315	0.0558223	00:12:33.900000	8354535	0.0631158	00:12:33.900000	9179098	0.077665				Syringic acid	00:12:33.900000	2950194	0.0381071	00:12:34.050000	12520097	0.0856675	00:12:34.100000	10757241	0.0795926
Mannose	00:12:38.250000	23847031	0.201222	00:12:38.200000	17023726	0.170468	00:12:38.150000	20728518	0.18859				Mannose	00:12:38.550000	36403979	0.220875	00:12:38.500000	36837628	0.228375	00:12:38.150000	27681873	0.209128	00:12:38.100000	29547876	0.250007				Mannose	00:12:38.250000	23420482	0.302518	00:12:38.500000	68473009	0.46852	00:12:38.400000	57016002	0.42186
Mannitol	00:12:41	3385877	0.0285701	00:12:40.990000	2220285	0.0222329	00:12:41.090000	3248941	0.0295592				Mannitol	00:12:41.450000	7879972	0.0478105	00:12:41.040000	8047948	0.0498933	00:12:40.930000	7639465	0.0577137	00:12:40.950000	8378304	0.0708895				Mannitol	00:12:41.300000	2932007	0.0378722	00:12:41.400000	6950815	0.0475603	00:12:41.100000	5669077	0.0419454
Sorbitol	00:12:43.240000	131674	0.00111107	00:12:43.050000	81433	0.000815434	00:12:42.990000	115920	0.00105465				Sorbitol	00:12:43.300000	1112053	0.0067472	00:12:43.350000	923560	0.00572562	00:12:43.030000	969692	0.00732571	00:12:43.080000	888750	0.00751978				Sorbitol	00:12:43.030000	213150	0.00275322	00:12:43.370000	474306	0.00324539	00:12:43.460000	430017	0.00318169
p-Coumaric acid	00:12:53.600000	2917225	0.0246156	00:12:53.630000	2120845	0.0212372	00:12:53.150000	2182845	0.0198597				p-Coumaric acid	00:12:53.750000	3771337	0.022882	00:12:53.750000	3534072	0.0219095	00:12:53.150000	2609838	0.0197165	00:12:53.570000	3534595	0.0299065				p-Coumaric acid	00:12:53.250000	458192	0.00591838	00:12:53.600000	3933720	0.0269161	00:12:53.600000	3499274	0.025891
myo-inositiol	00:13:43.650000	39450224	0.332882	00:13:43.550000	30462700	0.30504	00:13:43.550000	34913777	0.317649				myo-inositiol	00:13:43.900000	48471942	0.294096	00:13:43.850000	51455602	0.318999	00:13:43.500000	43829042	0.331114	00:13:43.400000	46505462	0.393486				myo-inositiol	00:13:43.650000	38322321	0.495002	00:13:43.850000	70920649	0.485267	00:13:43.700000	59563859	0.440712
Ferulic acid	00:13:51.800000	3506477	0.0295877	00:13:51.750000	3329785	0.033343	00:13:51.750000	4416449	0.0401813				Ferulic acid	00:13:52.050000	5002950	0.0303546	00:13:52	5069265	0.031427	00:13:51.750000	4677544	0.0353373	00:13:51.650000	4733650	0.0400518				Ferulic acid	00:13:51.900000	1517051	0.0195955	00:13:51.950000	7383665	0.050522	00:13:51.900000	6630307	0.0490575
Tryptophan	00:14:36	187003471	1.57794	00:14:35.900000	148391460	1.48593	00:14:35.900000	175474786	1.59649				Tryptophan	00:14:36.100000	9836525	0.0596816	00:14:36.290000	9086012	0.0563288	00:14:35.960000	26014810	0.196534	00:14:35.800000	26426137	0.223594				Tryptophan	00:14:35.950000	69190595	0.893722	00:14:36.100000	159293186	1.08995	00:14:36.050000	144180604	1.06679
Sinapinic acid	00:14:45.500000	4159990	0.0351021	00:14:45.450000	3389658	0.0339425	00:14:45.350000	4264291	0.038797				Sinapinic acid	00:14:45.700000	6609386	0.0401014	00:14:45.700000	5192089	0.0321884	00:14:45.400000	5039793	0.038074	00:14:45.350000	4837311	0.0409288				Sinapinic acid	00:14:45.400000	1876474	0.0242381	00:14:45.550000	8972114	0.0613908	00:14:45.550000	8024414	0.0593725
Sucrose	00:16:44.040000	2465161550	20.8011	00:16:43.350000	43181891	0.432404	00:16:43.650000	2161047715	19.6614				Sucrose	00:16:41.050000	1800952088	10.927	00:16:41.320000	1767388440	10.9569	00:16:40.760000	1650340040	12.4678	00:16:40.070000	1653982818	13.9945				Sucrose	00:16:40.700000	1285860509	16.6092	00:16:40.700000	2240329826	15.3292	00:16:41.560000	1783434501	13.1956
Maltose	00:17:20.350000	206471578	1.74221	00:17:20.300000	358274447	3.5876	00:17:20.550000	441260227	4.01463				Maltose	00:17:20.850000	472330616	2.86579	00:17:21	507901821	3.14874	00:17:20.350000	394336618	2.97909	00:17:20.400000	79102688	0.669294				Maltose	00:17:20	278577068	3.59833	00:17:21.600000	500301807	3.42326	00:17:21.150000	198643627	1.46976
Maltitol	00:17:48.050000	35035058	0.295626	00:17:47.500000	23268979	0.233005	00:17:47.600000	28836850	0.262361				Maltitol	00:17:48.400000	28171811	0.170928	00:17:48.500000	30694124	0.190289	00:17:47.400000	31920404	0.241148	00:17:47.700000	29804543	0.252178				Maltitol	00:17:47.300000	18863411	0.243655	00:17:48.650000	37405216	0.255941	00:17:48.250000	30052330	0.222356
Compound	PSN -1			PSN-2			PSN-3						Compound	PSN -1			PSN-2			PSN-3			PSN-4						Compound	PSN -1			PSN-2			PSN-3
	RT	AREA	ratio	RT	AREA	ratio	RT	AREA	ratio					RT	AREA	ratio	RT	AREA	ratio	RT	AREA	ratio	RT	AREA	ratio					RT	AREA	ratio	RT	AREA	ratio	RT	AREA	ratio
Hydrophilic compounds													Hydrophilic compounds																Hydrophilic compounds
Lactic acid	00:05:09.810000	7022855	0.0650877	00:05:09.090000	12159009	0.129077	00:05:09.100000	11134350	0.135579				Lactic acid	00:05:10.120000	17411063	0.106658	00:05:09.510000	18656245	0.118638	00:05:09.040000	13420885	0.102124	00:05:09.440000	20568584	0.180853				Lactic acid	00:05:09.420000	6609733	0.0699547	00:05:10.280000	9629479	0.063132	00:05:10.270000	9312010	0.0706149
Valine	00:05:34.700000	1452873	0.0134652	00:05:33.550000	1112326	0.0118081	00:05:33.600000	1080890	0.0131616				Valine	00:05:34.850000	1679294	0.0102871	00:05:34.650000	1589742	0.0101094	00:05:34	1596920	0.0121515	00:05:34.050000	1771394	0.0155753				Valine	00:05:34.350000	1162991	0.0123086	00:05:35.150000	2705701	0.0177389	00:05:34.650000	2230250	0.0169125
Alanine	00:05:39.100000	109995893	1.01944	00:05:38.650000	116412280	1.2358	00:05:38.750000	102391629	1.24678				Alanine	00:05:39.650000	30227787	0.185172	00:05:39.800000	30874811	0.196337	00:05:39.050000	56301589	0.428417	00:05:39.100000	69073656	0.607342				Alanine	00:05:39	80944217	0.856681	00:05:39.400000	222435836	1.45831	00:05:39.600000	105865716	0.802802
Glycoric acid	00:06:05.690000	17543995	0.162598	00:06:04.870000	21367521	0.226832	00:06:04.950000	30582440	0.372391				Glycoric acid	00:06:05.680000	41313066	0.253079	00:06:05.700000	64112169	0.407699	00:06:05.300000	45184328	0.343822	00:06:05.300000	34268508	0.301312				Glycoric acid	00:06:05.620000	17418464	0.18435	00:06:06.140000	11273543	0.0739106	00:06:05.380000	22503327	0.170647
Malonic acid	00:06:45.500000	54502725	0.505131	00:06:45.050000	44117127	0.468335	00:06:45.050000	33107200	0.403134				Malonic acid	00:06:45.450000	56522548	0.34625	00:06:45.550000	56830265	0.361392	00:06:45.250000	38166977	0.290425	00:06:45.230000	33712672	0.296425				Malonic acid	00:06:45.400000	42052919	0.445071	00:06:45.800000	75613887	0.495733	00:06:45.400000	61940125	0.469705
Valine	00:06:52.100000	21992257	0.203824	00:06:51.600000	27969021	0.296911	00:06:51.600000	22919537	0.279083				Valine	00:06:52.050000	32034306	0.196238	00:06:52.150000	31864614	0.202632	00:06:51.850000	29859688	0.227212	00:06:51.800000	33350215	0.293238				Valine	00:06:51.950000	14186253	0.150142	00:06:52.350000	30049718	0.197009	00:06:51.950000	33748755	0.255924
Serine	00:07:18.800000	36409395	0.337442	00:07:18.450000	21382259	0.226988	00:07:18.450000	18531305	0.225649				Serine	00:07:19.860000	1051967	0.00644421	00:07:19.580000	769226	0.00489162	00:07:18.630000	5697885	0.0433571	00:07:19	4824267	0.0424182				Serine	00:07:18.750000	16946428	0.179354	00:07:19.050000	53775074	0.352555	00:07:18.800000	51938253	0.393859
Ethanolamine	00:07:23.150000	13437035	0.124534	00:07:22.850000	36906656	0.391791	00:07:22.850000	25303735	0.308114				Ethanolamine	00:07:22.900000	29766354	0.182345	00:07:22.900000	25685212	0.163336	00:07:22.650000	32877233	0.250174	00:07:22.850000	47978580	0.42186				Ethanolamine	00:07:23.150000	20558241	0.21758	00:07:23.250000	17725984	0.116214	00:07:23	26503792	0.200984
Phosphoric acid	00:07:24.600000	269558901	2.49827	00:07:24.250000	269367136	2.85953	00:07:24.200000	245923095	2.99451				Phosphoric acid	00:07:24.550000	241869213	1.48166	00:07:24.600000	254744341	1.61996	00:07:24.350000	223325543	1.69936	00:07:24.300000	238989199	2.10135				Phosphoric acid	00:07:24.500000	244933392	2.59228	00:07:25.050000	387083957	2.53777	00:07:24.590000	392653674	2.97758
Leucine	00:07:25.600000	11780297	0.10918	00:07:25.300000	15212727	0.161494	00:07:25.250000	13724924	0.167123				Leucine	00:07:25.600000	15677130	0.0960361	00:07:25.700000	17065330	0.108521	00:07:25.400000	17217835	0.131016	00:07:25.400000	21097246	0.185501				Leucine	00:07:25.550000	6825149	0.0722346	00:07:26	12701540	0.0832727	00:07:25.700000	12166817	0.0922635
Isoleucine	00:07:38.550000	10913059	0.101142	00:07:38.250000	14717215	0.156234	00:07:38.250000	13629226	0.165958				Isoleucine	00:07:38.550000	16679971	0.102179	00:07:38.600000	17885604	0.113737	00:07:38.400000	17298771	0.131632	00:07:38.350000	21025081	0.184867				Isoleucine	00:07:38.450000	7468695	0.0790457	00:07:38.750000	13794978	0.0904414	00:07:38.500000	13131875	0.0995818
Proline	00:07:44.150000	9744488	0.0903118	00:07:43.850000	11420727	0.121239	00:07:43.850000	10754006	0.130947				Proline	00:07:43.730000	4160355	0.0254858	00:07:43.920000	2688446	0.0170962	00:07:43.950000	9439544	0.0718286	00:07:43.950000	11552973	0.101582				Proline	00:07:44.050000	11750287	0.12436	00:07:44.350000	26551332	0.174074	00:07:44.100000	22353842	0.169514
Glycine	00:07:47.400000	48469995	0.449219	00:07:47.100000	51135688	0.542842	00:07:47.100000	47727136	0.581155				Glycine	00:07:47.350000	17843818	0.109309	00:07:47.400000	14970062	0.0951968	00:07:47.200000	15614951	0.118819	00:07:47.200000	20554491	0.180729				Glycine	00:07:47.300000	44984315	0.476096	00:07:47.600000	77057787	0.5052	00:07:47.350000	72830828	0.552291
Succinic acid	00:07:51.850000	17543553	0.162593	00:07:51.780000	15052841	0.159797	00:07:51.490000	14200079	0.172909				Succinic acid	00:07:51.700000	19072540	0.116836	00:07:52.130000	18806547	0.119594	00:07:51.700000	13549528	0.103103	00:07:51.720000	14423302	0.126819				Succinic acid	00:07:51.810000	11874112	0.125671	00:07:51.960000	27606735	0.180993	00:07:51.750000	25025358	0.189773
Fumaric acid	00:08:12.100000	4898748	0.0454015	00:08:12.080000	4540382	0.0481994	00:08:12.030000	4225824	0.0514563				Fumaric acid	00:08:12.040000	5309925	0.0325279	00:08:11.830000	5510208	0.0350402	00:08:11.980000	5355023	0.0407481	00:08:11.780000	5721328	0.0503058				Fumaric acid	00:08:12.170000	3641841	0.0385438	00:08:12.250000	9023158	0.0591568	00:08:12.100000	8416081	0.0638209
Serine	00:08:14.300000	24698390	0.228904	00:08:14.200000	45942306	0.487711	00:08:14.150000	44218983	0.538438				Serine	00:08:14.240000	1702908	0.0104318	00:08:14.400000	1674786	0.0106502	00:08:14.060000	3004923	0.0228654	00:08:14.170000	4571921	0.0401994				Serine	00:08:14.300000	24357708	0.257792	00:08:14.450000	27172786	0.178148	00:08:14.340000	20616887	0.156342
Threonine	00:08:28.060000	6027966	0.0558671	00:08:28.050000	10099972	0.107219	00:08:28.100000	9629996	0.117261				Threonine	00:08:28.170000	2117999	0.0129746	00:08:28.060000	2131497	0.0135545	00:08:28.040000	3306160	0.0251577	00:08:27.850000	4504429	0.039606				Threonine	00:08:28.200000	6219372	0.0658233	00:08:54.100000	136889	0.00089746	00:08:28.380000	6879946	0.0521721
β-Alanine	00:08:54.550000	43563677	0.403748	00:08:54.350000	44530377	0.472722	00:08:54.400000	41653655	0.507201				β-Alanine	00:08:54.650000	21526410	0.131868	00:08:54.650000	16894851	0.107437	00:08:54.400000	13756177	0.104675	00:08:54.400000	20423016	0.179573				β-Alanine	00:08:54.500000	38570740	0.408217	00:08:54.900000	65796933	0.431372	00:08:54.750000	69138042	0.524288
Malic acid	00:09:22.450000	105931538	0.981772	00:09:22.400000	92128896	0.978015	00:09:22.350000	86305059	1.0509				Malic acid	00:09:22.650000	189746539	1.16236	00:09:22.650000	194689406	1.23806	00:09:22.450000	138897420	1.05692	00:09:22.350000	144848103	1.2736				Malic acid	00:09:22.450000	82191950	0.869886	00:09:22.650000	181440423	1.18954	00:09:22.550000	167118424	1.26729
Aspartic acid	00:09:39.600000	125670735	1.16471	00:09:39.650000	149940756	1.59173	00:09:39.550000	133699182	1.628				Aspartic acid	00:09:39.650000	123048783	0.753781	00:09:39.650000	103534161	0.658389	00:09:39.450000	80760245	0.614531	00:09:39.450000	101772214	0.89485				Aspartic acid	00:09:39.650000	148534250	1.57203	00:09:39.850000	211407900	1.38601	00:09:39.800000	218083826	1.65378
Methionine	00:09:43	10253753	0.0950316	00:09:42.950000	14571085	0.154683	00:09:42.900000	12102124	0.147363				Methionine	00:09:43.100000	13841652	0.0847922	00:09:43.150000	10857601	0.0690451	00:09:42.950000	8796506	0.0669355	00:09:42.900000	13373325	0.117587				Methionine	00:09:42.950000	10776084	0.11405	00:09:43.150000	13280401	0.0870678	00:09:43.100000	14931003	0.113225
Pyroglutamic acid	00:09:46.200000	101251568	0.938398	00:09:46.150000	113180639	1.20149	00:09:46.150000	130860127	1.59343				Pyroglutamic acid	00:09:46.400000	217581734	1.33288	00:09:46.400000	243566739	1.54888	00:09:46.300000	181016253	1.37741	00:09:46.200000	218681082	1.92279				Pyroglutamic acid	00:09:46.200000	61200418	0.647721	00:09:46.450000	230054790	1.50827	00:09:46.450000	283597135	2.15058
γ-Aminobutyric acid	00:09:47.300000	69156552	0.640942	00:09:47.300000	82972370	0.880812	00:09:47.300000	74585826	0.908204				γ-Aminobutyric acid	00:09:47.450000	34129029	0.20907	00:09:47.450000	22751227	0.144678	00:09:47.200000	20436013	0.155504	00:09:47.200000	33070778	0.290781				γ-Aminobutyric acid	00:09:47.350000	95545781	1.01122	00:09:47.500000	130429537	0.855111	00:09:47.500000	133560606	1.01282
Glutamic acid	00:10:28.150000	99480144	0.921981	00:10:28.100000	96783901	1.02743	00:10:28.050000	80814743	0.984051				Glutamic acid	00:10:28.300000	85415612	0.523245	00:10:28.250000	69930303	0.444697	00:10:28.050000	78439528	0.596872	00:10:28.050000	89325662	0.785412				Glutamic acid	00:10:28.100000	95913389	1.01511	00:10:28.350000	144998659	0.950628	00:10:28.300000	121409423	0.920673
Phenylalanine	00:10:36.600000	14244684	0.13202	00:10:36.550000	16327198	0.173325	00:10:36.600000	15116861	0.184072				Phenylalanine	00:10:36.750000	31980004	0.195905	00:10:36.850000	27331744	0.173807	00:10:36.600000	28949012	0.220283	00:10:36.550000	34955337	0.307351				Phenylalanine	00:10:36.600000	11989624	0.126893	00:10:36.800000	26466664	0.173518	00:10:36.700000	26020671	0.19732
Xylose	00:10:40.080000	1500998	0.0139112	00:10:39.940000	1176329	0.0124876	00:10:40.020000	999497	0.0121705				Xylose	00:10:40.100000	1766882	0.0108237	00:10:40.250000	1776298	0.0112957	00:10:39.930000	1806144	0.0137435	00:10:40.040000	1499758	0.0131869				Xylose	00:10:39.940000	898196	0.00950614	00:10:40.130000	2150116	0.0140964	00:10:39.890000	2068706	0.0156874
Lyxose	00:10:43.420000	2511845	0.0232797	00:10:43.370000	1993554	0.021163	00:10:43.370000	1646414	0.0200478				Lyxose	00:10:43.510000	3535271	0.0216566	00:10:43.620000	3526598	0.0224262	00:10:43.210000	3554710	0.027049	00:10:43.270000	2828727	0.0248721				Lyxose	00:10:43.510000	2218670	0.0234815	00:10:43.530000	4814564	0.0315648	00:10:43.480000	4978844	0.0377556
Ribose	00:10:50.250000	3174544	0.0294216	00:10:50.190000	2390545	0.0253774	00:10:50.170000	1984921	0.0241696				Ribose	00:10:50.240000	3832659	0.0234784	00:10:50.230000	3904451	0.024829	00:10:50.070000	3541107	0.0269454	00:10:49.960000	3444641	0.0302876				Ribose	00:10:50.260000	2135207	0.0225982	00:10:50.490000	4842385	0.0317472	00:10:50.470000	6181592	0.0468763
Asparagine	00:10:52.950000	258159479	2.39262	00:10:52.950000	213574096	2.26724	00:10:52.850000	169773576	2.06727				Asparagine	00:10:52.600000	43287445	0.265173	00:10:52.550000	34114126	0.216937	00:10:52.400000	48168043	0.366526	00:10:52.400000	50691975	0.445718				Asparagine	00:10:53.200000	319251978	3.37883	00:10:53.750000	426914842	2.7989	00:10:53.450000	370574478	2.81014
Arabitol	00:11:08.800000	1524097	0.0141253	00:11:08.640000	1410886	0.0149776	00:11:08.690000	1252465	0.0152508				Arabitol	00:11:08.760000	11896900	0.0728789	00:11:08.630000	10249667	0.0651791	00:11:08.610000	5719569	0.0435221	00:11:08.670000	4954157	0.0435603				Arabitol	00:11:08.810000	2414068	0.0255495	00:11:00.100000	389815	0.00255567	00:11:00.100000	208022	0.00157747
Ribitol	00:11:11.450000	107898303	1	00:11:11.400000	94199900	1	00:11:11.400000	82124569	1				Ribitol	00:11:11.700000	163242090	1	00:11:11.700000	157253797	1	00:11:11.400000	131417640	1	00:11:11.350000	113731021	1				Ribitol	00:11:11.400000	94485842	1	00:11:11.650000	152529391	1	00:11:11.600000	131870282	1
Vanillic acid	00:11:38.550000	4797923	0.0444671	00:11:38.550000	3895286	0.0413513	00:11:38.500000	2845611	0.0346499				Vanillic acid	00:11:38.850000	6882920	0.0421639	00:11:38.850000	6369712	0.0405059	00:11:38.600000	5520379	0.0420064	00:11:38.600000	4714584	0.0414538				Vanillic acid	00:11:38.550000	2553434	0.0270245	00:11:38.750000	8062666	0.0528598	00:11:38.650000	7051560	0.0534735
Shikimic acid	00:11:50.640000	7136882	0.0661445	00:11:50.570000	5811488	0.0616931	00:11:50.480000	5607886	0.0682851				Shikimic acid	00:11:51.550000	11101992	0.0680094	00:11:51.560000	10199606	0.0648608	00:11:51.140000	8508955	0.0647474	00:11:50.880000	7047076	0.0619627				Shikimic acid	00:11:50.530000	4064301	0.0430149	00:11:51.260000	8223252	0.0539126	00:11:51.040000	7965638	0.0604051
Citric acid	00:11:56.900000	543414751	5.03636	00:11:56.900000	510785491	5.42236	00:11:57.350000	482156980	5.87104				Citric acid	00:11:58.150000	689649963	4.22471	00:11:58.300000	701545518	4.46123	00:11:57.800000	688234105	5.237	00:11:57.750000	645628062	5.6768				Citric acid	00:11:56.750000	468948165	4.96316	00:11:57.950000	621520286	4.07476	00:11:57.750000	569387878	4.31779
D-pinitol	00:12:01.200000	205265190	1.90239	00:12:01.100000	0.59375	6.30309e-09	00:12:01	178212645	2.17003				D-pinitol	00:12:00.800000	205117341	1.25652	00:12:00.700000	204608555	1.30114	00:12:00.350000	212087233	1.61384	00:12:00.300000	208055120	1.82936				D-pinitol	00:11:59.750000	159712406	1.69033	00:12:00.600000	221100246	1.44956	00:12:00.300000	210669982	1.59755
Fructose	00:12:14.200000	28331984	0.26258	00:12:14.200000	27320115	0.290023	00:12:14.150000	24110693	0.293587				Fructose	00:12:14.550000	46604740	0.285495	00:12:14.550000	45253905	0.287776	00:12:14.200000	35528489	0.270348	00:12:14.150000	36718269	0.322852				Fructose	00:12:14.250000	24815981	0.262642	00:12:14.400000	66367436	0.435112	00:12:14.400000	62786253	0.476121
Fructose	00:12:18.050000	17891698	0.16582	00:12:18.050000	17108043	0.181614	00:12:18	14937491	0.181888				Fructose	00:12:18.400000	27327222	0.167403	00:12:18.400000	26993183	0.171654	00:12:18	23194595	0.176495	00:12:18	27293153	0.23998				Fructose	00:12:18.150000	16141218	0.170832	00:12:18.350000	43609266	0.285907	00:12:18.250000	40283300	0.305477
Galactose	00:12:22.850000	12900181	0.119559	00:12:22.800000	13506657	0.143383	00:12:22.750000	11044294	0.134482				Galactose	00:12:23.150000	28684055	0.175715	00:12:23.150000	25831237	0.164265	00:12:22.850000	29321749	0.223119	00:12:22.750000	32008678	0.281442				Galactose	00:12:22.850000	13011192	0.137705	00:12:23.100000	29119728	0.190912	00:12:22.950000	27284914	0.206907
Glucose	00:12:25.150000	25125294	0.232861	00:12:25.200000	25872818	0.274659	00:12:25.100000	23169793	0.28213				Glucose	00:12:25.500000	31481596	0.192852	00:12:25.500000	29254892	0.186036	00:12:25.150000	24368618	0.185429	00:12:25.150000	29996767	0.263752				Glucose	00:12:25.250000	24729142	0.261723	00:12:25.450000	47999606	0.314691	00:12:25.350000	42379880	0.321376
Syringic acid	00:12:33.900000	6115082	0.0566745	00:12:33.850000	5828282	0.0618714	00:12:33.750000	5090644	0.0619869				Syringic acid	00:12:34.150000	10050434	0.0615677	00:12:34.150000	9708335	0.0617367	00:12:33.900000	8714473	0.0663113	00:12:33.850000	10041247	0.0882894				Syringic acid	00:12:33.900000	3938008	0.0416783	00:12:34.100000	10280866	0.0674025	00:12:34	9734867	0.0738215
Mannose	00:12:38.200000	19045847	0.176517	00:12:37.990000	16660065	0.176859	00:12:38.140000	15324590	0.186602				Mannose	00:12:38.550000	27746736	0.169973	00:12:38.700000	28246687	0.179625	00:12:38.150000	21142352	0.160879	00:12:38.140000	20316189	0.178634				Mannose	00:12:38.250000	16389956	0.173465	00:12:38.450000	45046019	0.295327	00:12:38.350000	41737225	0.316502
Mannitol	00:12:40.670000	3200369	0.029661	00:12:40.990000	2993330	0.0317764	00:12:40.800000	2663257	0.0324295				Mannitol	00:12:41.190000	3712544	0.0227426	00:12:41.370000	3647766	0.0231967	00:12:40.990000	3568286	0.0271523	00:12:40.930000	4038500	0.0355092				Mannitol	00:12:40.970000	3586098	0.0379538	00:12:41.170000	6623416	0.0434239	00:12:41.300000	6121076	0.0464174
Sorbitol	00:12:43.100000	123232	0.00114211	00:12:42.980000	120562	0.00127985	00:12:43.100000	104438	0.0012717				Sorbitol	00:12:43.430000	237641	0.00145576	00:12:43.300000	250040	0.00159004	00:12:42.960000	232293	0.00176759	00:12:43.040000	260502	0.00229051				Sorbitol	00:12:42.500000	811.02	8.58351e-06	00:12:43.410000	237182	0.00155499	00:12:43.410000	191300	0.00145067
p-Coumaric acid	00:12:53.610000	1852628	0.0171701	00:12:53.850000	1396237	0.0148221	00:12:53.690000	1671188	0.0203494				p-Coumaric acid	00:12:54.080000	3343490	0.0204818	00:12:52.990000	123002	0.000782188	00:12:53.570000	2926076	0.0222655	00:12:53.450000	2761242	0.0242787				p-Coumaric acid	00:12:53.550000	487768	0.00516234	00:12:53.290000	531217	0.00348272	00:12:53.940000	3706116	0.0281043
myo-inositiol	00:13:43.500000	20108051	0.186361	00:13:43.500000	17674433	0.187627	00:13:43.450000	16386753	0.199535				myo-inositiol	00:13:43.800000	24447499	0.149762	00:13:43.750000	21904562	0.139294	00:13:43.400000	19596989	0.14912	00:13:43.400000	21006080	0.1847				myo-inositiol	00:13:43.600000	25001068	0.264601	00:13:43.800000	41478690	0.271939	00:13:43.650000	37223177	0.282271
Ferulic acid	00:13:51.800000	3609206	0.0334501	00:13:51.750000	2964839	0.0314739	00:13:51.700000	2631170	0.0320388				Ferulic acid	00:13:52	5879344	0.0360161	00:13:52	5757524	0.0366129	00:13:51.750000	4297359	0.0327	00:13:51.750000	5276855	0.0463977				Ferulic acid	00:13:51.850000	2298848	0.0243301	00:13:51.950000	6140769	0.0402596	00:13:51.800000	5846713	0.0443369
Tryptophan	00:14:36	383024155	3.54986	00:14:36.050000	317569868	3.37123	00:14:35.950000	264158323	3.21656				Tryptophan	00:14:36.150000	29665204	0.181725	00:14:36.100000	21370299	0.135897	00:14:35.800000	28880926	0.219764	00:14:35.800000	74675476	0.656597				Tryptophan	00:14:36	254206337	2.69042	00:14:36.200000	347342981	2.27722	00:14:36.150000	318846397	2.41788
Sinapinic acid	00:14:45.350000	4382219	0.0406143	00:14:45.400000	3264039	0.0346501	00:14:45.350000	2985305	0.0363509				Sinapinic acid	00:14:45.800000	7269235	0.0445304	00:14:45.700000	7007250	0.0445601	00:14:45.400000	5392304	0.0410318	00:14:45.400000	6350579	0.0558386				Sinapinic acid	00:14:45.400000	2751003	0.0291155	00:14:45.650000	7085936	0.0464562	00:14:45.550000	6831784	0.0518069
Sucrose	00:16:42.260000	2034659878	18.8572	00:16:46.240000	1762992143	18.7154	00:16:42.300000	1658975538	20.2007				Sucrose	00:16:44.510000	2074254830	12.7066	00:16:40.900000	2046722522	13.0154	00:16:40.350000	2142070894	16.2997	00:16:42.610000	2044381543	17.9756				Sucrose	00:16:41.030000	306261341	3.24135	00:16:40.600000	2398870848	15.7273	00:16:43.040000	2203804515	16.7119
Maltose	00:17:20.200000	304870896	2.82554	00:17:19.950000	267134921	2.83583	00:17:19.900000	243574369	2.96591				Maltose	00:17:20.900000	349128544	2.13872	00:17:20.750000	359510242	2.28618	00:17:20.100000	367178254	2.79398	00:17:20.100000	339977618	2.98931				Maltose	00:17:20.050000	222501257	2.35486	00:17:20.900000	438579505	2.87538	00:17:20.750000	420698851	3.19025
Maltitol	00:17:47.350000	21679041	0.200921	00:17:47.250000	18151077	0.192687	00:17:47.150000	17504769	0.213149				Maltitol	00:17:48.530000	24851698	0.152238	00:17:48.350000	25834152	0.164283	00:17:47.600000	27610735	0.210099	00:17:47.500000	27382644	0.240767				Maltitol	00:17:47.400000	20069192	0.212404	00:17:48.100000	31952837	0.209486	00:17:48.100000	29625819	0.224659
Compound	PW-1			PW-2			PW-3						Compound	PW-1			PW-2			PW-3			PW-4						Compound	PW-1			PW-2			PW-3
	RT	AREA	ratio	RT	AREA	ratio	RT	AREA	ratio					RT	AREA	ratio	RT	AREA	ratio	RT	AREA	ratio	RT	AREA	ratio					RT	AREA	ratio	RT	AREA	ratio	RT	AREA	ratio
Hydrophilic compounds													Hydrophilic compounds																Hydrophilic compounds
Lactic acid	00:05:09.700000	10170489	0.0900138	00:05:08.690000	8518595	0.0965599	00:05:09.030000	11966174	2.78252				Lactic acid	00:05:08.750000	8428061	0.0456159	00:05:10.300000	15541621	0.0892369	00:05:09.450000	11078378	0.082431	00:05:09.290000	18232439	0.145903				Lactic acid	00:05:09.730000	5104305	0.0509369	00:05:09.280000	5408617	0.0426915	00:05:10.140000	5280764	0.042299
Valine	00:05:34.450000	1197400	0.0105976	00:05:33.410000	621809	0.00704832	00:05:33.650000	914973	0.21276				Valine	00:05:34.200000	1509564	0.00817034	00:05:34.850000	1264751	0.00726195	00:05:34.050000	1286381	0.00957159	00:05:34.200000	1704776	0.0136423				Valine	00:05:34.400000	731579	0.00730058	00:05:34	1351757	0.0106697	00:05:34.750000	1525314	0.0122178
Alanine	00:05:39.350000	90425677	0.800311	00:05:38.600000	50551231	0.573008	00:05:38.850000	67801494	15.766				Alanine	00:05:39.250000	105255618	0.569684	00:05:39.700000	40642514	0.233361	00:05:39	111822559	0.832039	00:05:39.100000	146116604	1.16928				Alanine	00:05:39	31049266	0.309847	00:05:38.950000	100295461	0.791656	00:05:39.600000	75417827	0.604098
Glycoric acid	00:06:05.530000	34006965	0.300978	00:06:04.800000	25120811	0.284749	00:06:04.770000	24709132	5.74566				Glycoric acid	00:06:05.130000	46298986	0.250588	00:06:05.600000	74457326	0.427519	00:06:15.550000	59738495	0.444497	00:06:05.400000	38934665	0.311571				Glycoric acid	00:06:05.550000	19600387	0.195596	00:06:05.360000	23317972	0.184054	00:06:05.720000	26139004	0.209374
Malonic acid	00:06:45.400000	90329438	0.799459	00:06:45	62422893	0.707575	00:06:45.100000	78028407	18.1441				Malonic acid	00:06:45.400000	104999685	0.568299	00:06:45.550000	103049228	0.591688	00:06:45.300000	70890428	0.527475	00:06:45.350000	62269632	0.498306				Malonic acid	00:06:45.450000	55135006	0.550203	00:06:45.300000	85819010	0.67739	00:06:45.450000	78090342	0.625505
Valine	00:06:51.950000	24448714	0.216383	00:06:51.550000	19879163	0.225334	00:06:51.650000	22558572	5.24558				Valine	00:06:52	29061465	0.157292	00:06:52.050000	28252605	0.162221	00:06:51.850000	29297261	0.217992	00:06:51.900000	27134363	0.21714				Valine	00:06:52	9843810	0.0982334	00:06:51.850000	25024823	0.197527	00:06:52	23827675	0.19086
Serine	00:07:18.650000	17653164	0.156239	00:07:18.400000	11939241	0.135334	00:07:18.450000	17576913	4.08719				Serine	00:07:19.020000	9160388	0.0495795	00:07:20.450000	12688549	0.0728552	00:07:18.830000	6904902	0.0513774	00:07:18.660000	7025474	0.0562206				Serine	00:07:18.750000	12466803	0.124409	00:07:18.700000	25859914	0.204119	00:07:18.750000	21596344	0.172987
Ethanolamine	00:07:22.950000	31968210	0.282934	00:07:22.850000	25015954	0.283561	00:07:22.850000	26526086	6.16816				Ethanolamine	00:07:22.700000	36975499	0.200126	00:07:22.900000	32325827	0.185609	00:07:22.800000	46549560	0.346362	00:07:22.800000	40768157	0.326243				Ethanolamine	00:07:23.200000	23145922	0.230978	00:07:23	23041556	0.181873	00:07:23.100000	17906144	0.143428
Phosphoric acid	00:07:24.450000	245301904	2.17104	00:07:24.150000	203202354	2.30334	00:07:24.250000	250564000	58.2641				Phosphoric acid	00:07:24.500000	219227678	1.18654	00:07:24.550000	221899585	1.2741	00:07:24.300000	199280375	1.48279	00:07:24.350000	219100326	1.75333				Phosphoric acid	00:07:24.400000	165106198	1.64763	00:07:24.450000	265530255	2.09589	00:07:24.650000	289027590	2.31511
Leucine	00:07:25.450000	8623185	0.0763194	00:07:25.200000	8404709	0.095269	00:07:38.250000	10738095	2.49695				Leucine	00:07:25.500000	11301670	0.061169	00:07:25.600000	11387401	0.0653842	00:07:25.400000	16848942	0.125368	00:07:25.400000	16922387	0.13542				Leucine	00:07:36.210000	415533	0.00414669	00:07:25.500000	8354571	0.0659446	00:07:25.650000	8241040	0.0660108
Isoleucine	00:07:38.400000	10791862	0.0955132	00:07:38.200000	9796579	0.111046	00:07:43.850000	9984531	2.32172				Isoleucine	00:07:38.500000	13037964	0.0705665	00:07:38.550000	13666734	0.0784717	00:07:38.350000	17530829	0.130442	00:07:38.350000	18368352	0.146991				Isoleucine	00:07:38.500000	4520383	0.0451098	00:07:38.400000	9775079	0.077157	00:07:38.550000	10523881	0.0842964
Proline	00:07:44	11023539	0.0975637	00:07:43.800000	9768460	0.110727	00:07:47.100000	35845685	8.33526				Proline	00:07:44.160000	3681243	0.0199243	00:07:46.800000	6267604	0.0359874	00:07:43.950000	12503481	0.0930348	00:07:44	10893789	0.0871764				Proline	00:07:44.200000	3849792	0.0384179	00:07:44.050000	10144028	0.0800692	00:07:44.150000	11313642	0.0906224
Glycine	00:07:47.250000	36419344	0.322329	00:07:47.050000	29819459	0.338009	00:07:51.650000	29835311	6.93766				Glycine	00:07:47.300000	26778791	0.144937	00:07:47.400000	24951179	0.143265	00:07:47.150000	28206443	0.209876	00:07:47.200000	28280770	0.226314				Glycine	00:07:47.300000	22449576	0.224029	00:07:47.250000	39348459	0.310587	00:07:47.350000	37433416	0.299842
Succinic acid	00:07:51.730000	29919536	0.264802	00:07:51.670000	22202288	0.251667	00:08:11.950000	6689000	1.5554				Succinic acid	00:07:51.690000	48347081	0.261673	00:07:51.790000	46777152	0.268585	00:07:51.700000	32040068	0.238401	00:07:51.710000	36563521	0.292596				Succinic acid	00:07:51.810000	17382728	0.173466	00:07:51.900000	33316134	0.262972	00:07:51.560000	33438657	0.267844
Fumaric acid	00:08:12	5767495	0.0510451	00:08:11.900000	4840478	0.0548677	00:08:14.200000	33726139	7.8424				Fumaric acid	00:08:12.120000	6602775	0.0357368	00:08:12.030000	6570460	0.0377263	00:08:12.050000	5871393	0.0436873	00:08:11.750000	6914908	0.0553358				Fumaric acid	00:08:12.100000	3830989	0.0382302	00:08:12.100000	7989586	0.0630637	00:08:12.100000	7964993	0.0637997
Serine	00:08:14.200000	35274665	0.312198	00:08:14.150000	31457243	0.356574	00:08:27.940000	7704180	1.79147				Serine	00:08:14.240000	1328812	0.00719204	00:08:14.390000	1443330	0.00828732	00:08:14.090000	3790563	0.0282045	00:08:14.230000	3832303	0.0306676				Serine	00:08:14.300000	8439106	0.0842156	00:08:14.300000	17690595	0.139636	00:08:14.350000	25890256	0.207381
Threonine	00:08:28.100000	8158154	0.0722036	00:08:28.050000	6842583	0.077562	00:08:54.350000	26596903	6.18462				Threonine	00:08:28.260000	1206833	0.00653184	00:08:28.170000	1426322	0.00818966	00:08:28.180000	2406693	0.0179075	00:08:28.070000	2559747	0.0204841				Threonine	00:08:28.850000	234441	0.00233953	00:08:27.690000	5586216	0.0440933	00:08:27.830000	7523815	0.0602658
β-Alanine	00:08:54.400000	18361148	0.162505	00:08:54.350000	20896380	0.236864	00:09:22.600000	228261531	53.0781				β-Alanine	00:08:54.500000	15281270	0.0827081	00:08:54.600000	13501170	0.0775211	00:08:54.350000	11120630	0.0827454	00:08:54.350000	12405229	0.0992715				β-Alanine	00:08:54.500000	15644189	0.156117	00:08:54.600000	30205310	0.238418	00:08:54.650000	28090073	0.225002
Malic acid	00:09:22.550000	243923704	2.15884	00:09:22.500000	184759511	2.09428	00:09:39.650000	147766372	34.3604				Malic acid	00:09:22.800000	300978710	1.62901	00:09:22.750000	288474074	1.65636	00:09:22.550000	47007359	0.349768	00:09:22.550000	228875513	1.83155				Malic acid	00:09:22.550000	183025040	1.82644	00:09:22.750000	287411433	2.26861	00:09:22.750000	272595222	2.18349
Aspartic acid	00:09:39.550000	156551961	1.38556	00:09:39.550000	132181660	1.4983	00:09:42.950000	11845019	2.75434				Aspartic acid	00:09:39.550000	52077856	0.281865	00:09:39.550000	53256014	0.305786	00:09:39.350000	24440876	0.181857	00:09:39.350000	44940127	0.359629				Aspartic acid	00:09:39.550000	129884393	1.29614	00:09:39.800000	214612278	1.69399	00:09:39.750000	188214970	1.5076
Methionine	00:09:42.900000	13150260	0.116386	00:09:42.900000	9790159	0.110973	00:09:46.250000	115852844	26.9395				Methionine	00:09:43.380000	5553096	0.0300555	00:09:43.150000	6180970	0.0354899	00:09:42.900000	5841146	0.0434623	00:09:42.950000	6003005	0.0480384				Methionine	00:09:43	7929466	0.0791298	00:09:43.100000	10783905	0.0851199	00:09:43.050000	9999996	0.0801001
Pyroglutamic acid	00:09:46.200000	127849600	1.13153	00:09:46.150000	84998485	0.963474	00:09:47.300000	91915212	21.3732				Pyroglutamic acid	00:09:46.400000	189535850	1.02584	00:09:46.350000	193633032	1.1118	00:09:46.200000	112499487	0.837076	00:09:46.250000	172411236	1.3797				Pyroglutamic acid	00:09:46.200000	58171713	0.580507	00:09:46.400000	176313673	1.39169	00:09:46.400000	182280023	1.46007
γ-Aminobutyric acid	00:09:47.300000	104999483	0.929296	00:09:47.300000	70301096	0.796876	00:10:28.050000	73913478	17.1872				γ-Aminobutyric acid	00:09:47.450000	49183390	0.266199	00:09:47.400000	42964553	0.246694	00:09:47.200000	45301361	0.337074	00:09:47.200000	42210886	0.337788				γ-Aminobutyric acid	00:09:47.350000	10039121	0.100182	00:09:47.450000	101879503	0.804159	00:09:47.450000	86876594	0.695883
Glutamic acid	00:10:28.050000	76711934	0.678938	00:10:28.050000	57006337	0.646178	00:10:36.550000	16110261	3.74615				Glutamic acid	00:10:28.300000	111249536	0.602125	00:10:28.250000	94738059	0.543967	00:10:28.100000	101825505	0.757654	00:10:28.050000	88239920	0.706131				Glutamic acid	00:10:28.050000	63549567	0.634174	00:10:28.250000	98372201	0.776475	00:10:28.200000	82102845	0.657645
Phenylalanine	00:10:36.550000	13879873	0.122844	00:10:36.600000	11524066	0.130627	00:10:40.060000	892843	0.207614				Phenylalanine	00:10:36.750000	35676339	0.193094	00:10:36.750000	25935200	0.148915	00:10:36.550000	23079371	0.171727	00:10:36.550000	22831359	0.182706				Phenylalanine	00:10:36.650000	10958296	0.109355	00:10:36.800000	22423630	0.176995	00:10:36.750000	19522962	0.156379
Xylose	00:10:39.790000	911239	0.00806491	00:10:39.980000	735541	0.0083375	00:10:43.440000	2315544	0.538437				Xylose	00:10:40.300000	1206871	0.00653205	00:10:40.160000	1207299	0.00693207	00:10:39.740000	928026	0.00690517	00:10:40.020000	965013	0.00772241				Xylose	00:10:39.990000	643777	0.00642438	00:10:39.820000	1231302	0.00971896	00:10:40.160000	1253505	0.0100406
Lyxose	00:10:43.350000	2467836	0.0218415	00:10:43.370000	2037202	0.0230921	00:10:50.190000	2174381	0.505613				Lyxose	00:10:43.390000	5054231	0.0273554	00:10:43.570000	4916370	0.0282288	00:10:43.370000	3709998	0.027605	00:10:43.280000	3879745	0.0310472				Lyxose	00:10:43.510000	2033326	0.020291	00:10:43.450000	3795793	0.0299611	00:10:43.510000	4004551	0.0320765
Ribose	00:10:50.100000	2121387	0.0187753	00:10:50.130000	1945930	0.0220575	00:10:53.050000	212949586	49.5175				Ribose	00:10:50.070000	4036106	0.021845	00:10:50.410000	4610946	0.0264751	00:10:50.010000	4225833	0.0314432	00:10:50.020000	3430986	0.0274561				Ribose	00:10:50.180000	2146964	0.021425	00:10:50.230000	3553806	0.028051	00:10:50.320000	4001474	0.0320519
Asparagine	00:10:53	214570310	1.89905	00:10:52.950000	205009722	2.32382	00:11:08.720000	1783139	0.414636				Asparagine	00:10:52.570000	14898161	0.0806346	00:10:52.540000	13009578	0.0746984	00:10:52.300000	23314161	0.173474	00:10:52.300000	14841497	0.118768				Asparagine	00:10:53	219808187	2.19351	00:10:53.250000	272616835	2.15183	00:10:53.200000	282214972	2.26055
Arabitol	00:11:08.780000	1876170	0.016605	00:11:08.780000	1986322	0.0225153	00:11:11.400000	93949368	21.8462				Arabitol	00:11:09.210000	33034000	0.178793	00:11:08.650000	22966951	0.131872	00:11:08.510000	11514915	0.0856792	00:11:08.710000	9044217	0.0723754				Arabitol	00:10:59.900000	361282	0.00360531	00:11:00.050000	434682	0.00343105	00:11:00.050000	338516	0.00271152
Ribitol	00:11:11.400000	112988169	1	00:11:11.350000	88220834	1	00:11:38.550000	43000488	1				Ribitol	00:11:11.700000	184761429	1	00:11:11.700000	174161302	1	00:11:11.400000	134395765	1	00:11:11.400000	124962606	1				Ribitol	00:11:11.450000	100208399	1	00:11:11.600000	126690689	1	00:11:11.600000	124843765	1
Vanillic acid	00:11:38.550000	4037575	0.0357345	00:11:38.500000	3745810	0.0424595	00:11:50.860000	11028411	2.56446				Vanillic acid	00:11:38.800000	9092210	0.0492105	00:11:38.800000	7986400	0.0458563	00:11:38.600000	6946783	0.051689	00:11:38.600000	5550425	0.0444167				Vanillic acid	00:11:38.650000	2928818	0.0292273	00:11:38.700000	7156569	0.0564885	00:11:38.700000	8300122	0.0664841
Shikimic acid	00:11:50.670000	9496623	0.0840497	00:11:50.380000	11188330	0.126822	00:11:57.200000	541594594	125.938				Shikimic acid	00:11:51.670000	10099001	0.0546597	00:11:51.590000	9921495	0.0569673	00:11:51.330000	6679241	0.0496983	00:11:51.250000	6583493	0.0526837				Shikimic acid	00:11:50.730000	6503184	0.0648966	00:11:51.390000	10750046	0.0848527	00:11:51.620000	11840214	0.0948403
Citric acid	00:11:57.100000	514339977	4.55216	00:11:56.800000	515213495	5.84004	00:12:01.200000	171895725	39.9712				Citric acid	00:11:56.350000	763674551	4.1333	00:11:58.500000	744352086	4.27392	00:11:58.100000	743601275	5.53292	00:11:58.050000	703590965	5.63041				Citric acid	00:11:57.100000	545755609	5.44621	00:11:58.150000	675332589	5.33056	00:11:58.550000	638157641	5.11165
D-pinitol	00:12:01.150000	167250761	1.48025	00:12:00.880000	153549413	1.74051	00:12:14.250000	35521396	8.25985				D-pinitol	00:12:00.850000	216698718	1.17286	00:12:00.900000	213057574	1.22333	00:12:00.500000	219514649	1.63334	00:12:00.500000	217336422	1.73921				D-pinitol	00:11:59.950000	166284787	1.65939	00:12:00.650000	204869851	1.61709	00:12:00.650000	199822196	1.60058
Fructose	00:12:14.200000	38950105	0.344727	00:12:14.200000	30741628	0.348462	00:12:18.100000	21595630	5.02167				Fructose	00:12:14.550000	42323409	0.229071	00:12:14.600000	48386598	0.277826	00:12:14.250000	41578049	0.30937	00:12:14.250000	36547775	0.29247				Fructose	00:12:14.300000	22402268	0.223557	00:12:14.400000	41131646	0.324662	00:12:14.450000	40827317	0.327027
Fructose	00:12:18.050000	24725436	0.218832	00:12:18	19450691	0.220477	00:12:22.750000	12445570	2.89399				Fructose	00:12:18.410000	24300406	0.131523	00:12:18.400000	28702936	0.164807	00:12:18.050000	26205803	0.19499	00:12:18	24019320	0.192212				Fructose	00:12:18.200000	14439447	0.144094	00:12:18.350000	27250095	0.215092	00:12:18.250000	26778060	0.214493
Galactose	00:12:22.850000	15267093	0.135121	00:12:22.750000	10957228	0.124202	00:12:25.200000	27405381	6.37262				Galactose	00:12:23.150000	31292052	0.169365	00:12:23.200000	34666460	0.199048	00:12:22.900000	38982015	0.290054	00:12:22.850000	37134761	0.297167				Galactose	00:12:22.900000	11435870	0.114121	00:12:23.100000	19282785	0.152204	00:12:23.050000	19605898	0.157043
Glucose	00:12:25.200000	29598067	0.261957	00:12:25.200000	24617590	0.279045	00:12:33.850000	8492819	1.97485				Glucose	00:12:25.550000	29367529	0.158948	00:12:25.550000	34177787	0.196242	00:12:25.200000	32722385	0.243478	00:12:25.150000	28444842	0.227627				Glucose	00:12:25.300000	21648383	0.216034	00:12:25.450000	35206677	0.277895	00:12:25.400000	33675839	0.269744
Syringic acid	00:12:33.850000	7750280	0.0685937	00:12:33.850000	6086211	0.0689884	00:12:38.040000	14570908	3.3882				Syringic acid	00:12:34.150000	11675180	0.0631906	00:12:34.150000	10804176	0.0620355	00:12:33.900000	10246900	0.0762442	00:12:33.950000	12828010	0.102655				Syringic acid	00:12:33.900000	4350344	0.043413	00:12:34.100000	10353355	0.0817215	00:12:34.100000	11059967	0.0885905
Mannose	00:12:38.170000	15436097	0.136617	00:12:38.150000	12486804	0.14154	00:12:41	8757963	2.0365				Mannose	00:12:38.430000	31025803	0.167924	00:12:38.530000	27325189	0.156896	00:12:38.150000	19809434	0.147396	00:12:38.100000	21008132	0.168115				Mannose	00:12:38.240000	13137897	0.131106	00:12:38.400000	28945469	0.228474	00:12:38.150000	27764313	0.222392
Mannitol	00:12:40.950000	8829498	0.0781453	00:12:41	6408065	0.0726366	00:12:42.960000	374640	0.0871157				Mannitol	00:12:41.350000	5436536	0.0294246	00:12:41.260000	5276928	0.0302991	00:12:40.770000	4943542	0.0367835	00:12:40.780000	5421181	0.0433824				Mannitol	00:12:41.120000	3800601	0.037927	00:12:40.840000	4550184	0.0359157	00:12:40.790000	4463562	0.0357532
Sorbitol	00:12:42.920000	393873	0.00348597	00:12:43.120000	257024	0.00291342	00:12:53.760000	2604956	0.605735				Sorbitol	00:12:43.340000	1875746	0.0101523	00:12:43.330000	1788021	0.0102665	00:12:43.050000	1397392	0.0103976	00:12:42.970000	1462997	0.0117075				Sorbitol	00:12:43.200000	131485	0.00131212	00:12:43.190000	198926	0.00157017	00:12:43.140000	199972	0.00160178
p-Coumaric acid	00:12:53.590000	2300340	0.0203591	00:12:53.870000	1972306	0.0223565	00:13:43.550000	37200761	8.65036				p-Coumaric acid	00:12:53.950000	3451493	0.0186808	00:12:53.850000	4757566	0.027317	00:12:53.650000	5267099	0.039191	00:12:53.860000	4767569	0.038152				p-Coumaric acid	00:12:53.600000	591177	0.00589948	00:12:53.570000	3201221	0.025268	00:12:54.200000	3808000	0.0305021
myo-inositiol	00:13:43.500000	36800671	0.325704	00:13:43.740000	31902001	0.361615	00:13:51.750000	4075314	0.94764				myo-inositiol	00:13:43.900000	43577373	0.235858	00:13:43.850000	39036008	0.224137	00:13:43.500000	32808977	0.244122	00:13:43.450000	34917054	0.27942				myo-inositiol	00:13:43.650000	32983189	0.329146	00:13:43.800000	46484156	0.366911	00:13:43.700000	42288671	0.338733
Ferulic acid	00:13:51.700000	3329121	0.0294643	00:13:51.750000	3354924	0.0380287	00:14:35.900000	104314752	24.2565				Ferulic acid	00:13:52.050000	7055151	0.0381852	00:13:52.050000	6423493	0.0368824	00:13:51.750000	5355569	0.0398492	00:13:51.750000	6109569	0.0488912				Ferulic acid	00:13:51.850000	2568566	0.0256322	00:13:52	6702960	0.0529081	00:13:51.950000	6863187	0.0549742
Tryptophan	00:14:35.900000	96214471	0.851545	00:14:35.850000	101828803	1.15425	00:14:45.400000	4843074	1.12617				Tryptophan	00:14:36.150000	9887106	0.0535128	00:14:36.100000	11058247	0.0634943	00:14:35.850000	24426604	0.181751	00:14:35.800000	24266134	0.194187				Tryptophan	00:14:35.950000	88417169	0.882333	00:14:36.100000	141839644	1.11957	00:14:36.050000	141157526	1.13067
Sinapinic acid	00:14:45.400000	4051426	0.0358571	00:14:45.400000	4026442	0.0456405	00:14:47.300000	3526768	0.820086				Sinapinic acid	00:14:45.750000	8033803	0.043482	00:14:45.700000	7262705	0.041701	00:14:45.450000	6427883	0.047828	00:14:45.450000	5151853	0.0412272				Sinapinic acid	00:14:45.500000	3015764	0.0300949	00:14:45.650000	7654664	0.0604201	00:14:45.600000	8020511	0.0642444
Sucrose	00:16:43.710000	2009006573	17.7807	00:16:42.550000	1653440525	18.7421	00:16:40.980000	2008064885	466.939				Sucrose	00:16:41	2030801352	10.9915	00:16:41.780000	1939903834	11.1385	00:16:40.400000	1852373307	13.783	00:16:42.960000	1801438697	14.4158				Sucrose	00:16:40.700000	1706048503	17.025	00:16:42.290000	29574323	0.233437	00:16:41.570000	2118288777	16.9675
Maltose	00:17:20.250000	321812297	2.84819	00:17:19.950000	265974767	3.01487	00:17:20.200000	339201791	78.8752				Maltose	00:17:20.800000	343641368	1.85992	00:17:20.750000	344677893	1.97907	00:17:19.950000	308312470	2.29406	00:17:19.900000	282470012	2.26044				Maltose	00:17:20.200000	269424951	2.68865	00:17:20.750000	446398915	3.52353	00:17:20.900000	443861990	3.55534
Maltitol	00:17:47.450000	22226565	0.196716	00:17:47.250000	18191753	0.206207	00:17:47.500000	21141550	4.91608				Maltitol	00:17:48.350000	25683246	0.139008	00:17:48.300000	26165922	0.15024	00:17:47.500000	26247413	0.195299	00:17:47.400000	24421536	0.195431				Maltitol	00:17:47.450000	21036965	0.209932	00:17:48.050000	30568632	0.241286	00:17:48.150000	30528992	0.244538
Compound	PfFAD3-1#10-1			PfFAD3-1#10-2			PfFAD3-1#10-3						Compound	PfFAD3-1#10-1			PfFAD3-1#10-2			PfFAD3-1#10-3			PfFAD3-1#10-4						Compound	PfFAD3-1#10-1			PfFAD3-1#10-2			PfFAD3-1#10-3
	RT	AREA	ratio	RT	AREA	ratio	RT	AREA	ratio					RT	AREA	ratio	RT	AREA	ratio	RT	AREA	ratio	RT	AREA	ratio					RT	AREA	ratio	RT	AREA	ratio	RT	AREA	ratio
Hydrophilic compounds													Hydrophilic compounds																Hydrophilic compounds
Lactic acid	00:05:08.910000	9200309	0.118535	00:05:09.010000	10055847	0.133581	00:05:09.110000	14986272	0.220339				Lactic acid	00:05:09.350000	23021235	0.194656	00:05:09.100000	27964123	0.22706	00:05:10.180000	28533193	0.192453	00:05:10.030000	22138192	0.215045				Lactic acid	00:05:09.470000	9467760	0.108573	00:05:09.750000	11521584	0.155005	00:05:10.270000	17665379	0.136675
Valine	00:05:33.450000	828241	0.0106709	00:05:33.500000	1031179	0.0136981	00:05:33.550000	1031282	0.0151626				Valine	00:05:34	2212161	0.0187049	00:05:33.950000	1940717	0.015758	00:05:34.700000	2244199	0.0151368	00:05:34.800000	1870793	0.0181724				Valine	00:05:34.250000	1015446	0.0116448	00:05:34.850000	1094520	0.0147251	00:05:35.200000	2139716	0.0165547
Alanine	00:05:38.500000	316171701	4.07351	00:05:38.650000	341329730	4.53419	00:05:38.650000	226312976	3.32742				Alanine	00:05:39	350586463	2.96438	00:05:39	302252357	2.45419	00:05:39.600000	122748787	0.827924	00:05:39.600000	140637655	1.36612				Alanine	00:05:38.950000	58281228	0.66835	00:05:39.150000	52947901	0.712333	00:05:39.400000	134049567	1.03713
Glycoric acid	00:06:04.700000	40108865	0.516757	00:06:04.850000	29790310	0.395731	00:06:04.800000	29625412	0.435574				Glycoric acid	00:06:05.260000	28745367	0.243056	00:06:15.550000	74721324	0.606713	00:06:05.440000	38170814	0.257457	00:06:05.470000	37012492	0.35953				Glycoric acid	00:06:05.400000	22633551	0.259554	00:06:05.680000	22131668	0.297748	00:06:05.790000	23086308	0.178616
Malonic acid	00:06:44.950000	54899555	0.707318	00:06:45.050000	57466003	0.763373	00:06:45	54509857	0.801443				Malonic acid	00:06:45.250000	77555402	0.65577	00:06:44.950000	61723899	0.501178	00:06:45.500000	118701044	0.800623	00:06:45.500000	77812688	0.755852				Malonic acid	00:06:45.350000	47482613	0.544515	00:06:45.600000	40427302	0.543887	00:06:45.750000	75837086	0.586743
Valine	00:06:51.500000	31415572	0.404754	00:06:51.550000	33968317	0.451232	00:06:51.550000	28655076	0.421308				Valine	00:06:51.800000	50123683	0.423821	00:06:51.800000	46709509	0.379266	00:06:52.050000	48241642	0.325384	00:06:52.050000	38789868	0.376795				Valine	00:06:51.950000	11430614	0.131083	00:06:52.200000	13326914	0.179293	00:06:52.350000	25822371	0.199785
Serine	00:07:18.350000	21942465	0.282704	00:07:18.400000	28317070	0.376161	00:07:18.400000	24626434	0.362076				Serine	00:07:18.600000	37829711	0.319869	00:07:18.600000	30136394	0.244698	00:07:18.850000	50089846	0.337849	00:07:18.850000	38101887	0.370112				Serine	00:07:18.700000	10012066	0.114815	00:07:18.900000	11468832	0.154296	00:07:18.950000	27021565	0.209063
Ethanolamine	00:07:22.850000	223469380	2.87915	00:07:22.900000	240599629	3.1961	00:07:22.900000	196327503	2.88655				Ethanolamine	00:07:22.850000	47301659	0.399959	00:07:22.850000	57811273	0.469409	00:07:22.950000	41626238	0.280763	00:07:22.950000	22292363	0.216542				Ethanolamine	00:07:23.150000	25742302	0.295204	00:07:23.200000	15320665	0.206116	00:07:23.250000	42451184	0.32844
Phosphoric acid	00:07:24.100000	173693523	2.23784	00:07:24.150000	202419309	2.68892	00:07:24.100000	200529134	2.94832				Phosphoric acid	00:07:24.450000	287566951	2.43152	00:07:24.400000	289791890	2.35302	00:07:24.650000	305853181	2.06294	00:07:24.550000	241895426	2.34971				Phosphoric acid	00:07:24.300000	176963581	2.02936	00:07:24.500000	187099886	2.51714	00:07:24.850000	315394435	2.44017
Leucine	00:07:25.150000	14549869	0.187458	00:07:25.200000	14943701	0.198511	00:07:25.150000	12944941	0.190326				Leucine	00:07:25.450000	30618350	0.258893	00:07:25.400000	32966759	0.267679	00:07:25.650000	26889582	0.181367	00:07:25.550000	21547293	0.209305				Leucine	00:07:25.450000	5771524	0.066186	00:07:25.650000	6212476	0.0835794	00:07:25.850000	10802696	0.0835792
Isoleucine	00:07:38.150000	15923487	0.205156	00:07:38.200000	17128859	0.227538	00:07:38.200000	14752997	0.216909				Isoleucine	00:07:38.350000	29349252	0.248163	00:07:38.300000	31762542	0.257902	00:07:38.550000	27557794	0.185874	00:07:38.550000	20245533	0.19666				Isoleucine	00:07:38.400000	7324775	0.0839982	00:07:38.550000	7850430	0.105616	00:07:38.700000	13114386	0.101464
Proline	00:07:43.800000	28445529	0.366488	00:07:43.850000	24945168	0.331369	00:07:43.800000	20153194	0.296307				Proline	00:07:43.950000	29491396	0.249364	00:07:43.950000	30599619	0.248459	00:07:44.150000	17787648	0.119975	00:07:44.150000	11045459	0.107293				Proline	00:07:44.050000	11769924	0.134974	00:07:44.200000	11171734	0.150299	00:07:44.250000	25474829	0.197096
Glycine	00:07:47.050000	99635228	1.28369	00:07:47.100000	108660877	1.44344	00:07:47.050000	88204416	1.29684				Glycine	00:07:47.200000	76485109	0.64672	00:07:47.200000	78202874	0.634982	00:07:47.400000	65281882	0.440318	00:07:47.400000	48419446	0.470334				Glycine	00:07:47.300000	25435110	0.291682	00:07:47.400000	20719399	0.278748	00:07:47.500000	40606052	0.314164
Succinic acid	00:07:51.630000	27047478	0.348476	00:07:51.370000	27265619	0.362194	00:07:51.720000	27698164	0.407238				Succinic acid	00:07:51.460000	44307248	0.37464	00:07:51.650000	42887741	0.348235	00:07:51.840000	58310819	0.393299	00:07:51.930000	40385447	0.392294				Succinic acid	00:07:51.750000	15720950	0.180283	00:07:52.010000	17101006	0.230068	00:07:51.970000	33096319	0.256062
Fumaric acid	00:08:11.950000	5826210	0.0750641	00:08:11.950000	6330246	0.0840903	00:08:11.950000	6451180	0.0948499				Fumaric acid	00:08:11.930000	10212375	0.0863507	00:08:12	10462843	0.0849549	00:08:12.150000	10455342	0.0705199	00:08:12.060000	7060184	0.0685808				Fumaric acid	00:08:12.050000	4103346	0.0470559	00:08:12.150000	4945865	0.066539	00:08:12.200000	9398891	0.0727181
Serine	00:08:14.150000	95512522	1.23057	00:08:14.200000	100122763	1.33002	00:08:14.150000	83733273	1.23111				Serine	00:08:14.200000	30998275	0.262106	00:08:14.200000	38656092	0.313875	00:08:14.380000	15930381	0.107448	00:08:14.360000	10181633	0.0989017				Serine	00:08:14.250000	12753670	0.146255	00:08:14.490000	9192079	0.123665	00:08:14.240000	16319276	0.12626
Threonine	00:08:28.050000	13103537	0.168824	00:08:28.100000	14237979	0.189136	00:08:28.050000	12314005	0.181049				Threonine	00:08:28.200000	9155761	0.0774165	00:08:27.980000	11235752	0.0912307	00:08:27.950000	6183011	0.0417036	00:08:27.940000	4087502	0.0397049				Threonine	00:08:28.300000	3735651	0.0428392	00:08:53.700000	155752	0.0020954	00:08:28.110000	4797341	0.0371165
β-Alanine	00:08:54.350000	53700116	0.691865	00:08:54.350000	64081850	0.851257	00:08:54.350000	53117608	0.780973				β-Alanine	00:08:54.450000	61633519	0.521142	00:08:54.450000	63336187	0.514269	00:08:54.650000	56251848	0.379411	00:08:54.600000	40798357	0.396305				β-Alanine	00:08:54.450000	15518216	0.177958	00:08:54.600000	14868065	0.200027	00:08:54.700000	26095745	0.2019
Malic acid	00:09:22.400000	112361861	1.44765	00:09:22.400000	116213955	1.54377	00:09:22.400000	122550226	1.80182				Malic acid	00:09:22.600000	241897408	2.04536	00:09:22.500000	231935431	1.88324	00:09:22.750000	296560021	2.00026	00:09:22.700000	214930224	2.08778				Malic acid	00:09:22.400000	74065059	0.849354	00:09:22.450000	96684734	1.30075	00:09:22.600000	174956508	1.35362
Aspartic acid	00:09:39.650000	149867222	1.93087	00:09:39.700000	170779541	2.26862	00:09:39.600000	155986120	2.29342				Aspartic acid	00:09:39.550000	115824886	0.979357	00:09:39.550000	112177628	0.910846	00:09:39.700000	135156739	0.911614	00:09:39.600000	90603634	0.8801				Aspartic acid	00:09:39.500000	102554379	1.17606	00:09:39.500000	89096683	1.19866	00:09:39.650000	155962564	1.20666
Methionine	00:09:42.950000	34913219	0.449817	00:09:42.950000	40221200	0.534294	00:09:42.900000	33279958	0.489306				Methionine	00:09:43	31196033	0.263778	00:09:43	32984320	0.267822	00:09:43.200000	33003840	0.222607	00:09:43.150000	19047722	0.185025				Methionine	00:09:42.950000	9640677	0.110556	00:09:43	6527394	0.0878161	00:09:43.050000	13219192	0.102275
Pyroglutamic acid	00:09:46.150000	105431361	1.35836	00:09:46.200000	110347573	1.46585	00:09:46.150000	121681286	1.78905				Pyroglutamic acid	00:09:46.300000	256324117	2.16735	00:09:46.300000	288198622	2.34008	00:09:46.500000	328382066	2.21489	00:09:46.400000	258091529	2.50703				Pyroglutamic acid	00:09:46.150000	55672576	0.638435	00:09:46.250000	133947325	1.80206	00:09:46.400000	245252296	1.89749
γ-Aminobutyric acid	00:09:47.250000	104201219	1.34251	00:09:47.350000	120604025	1.60209	00:09:47.300000	102195018	1.50254				γ-Aminobutyric acid	00:09:47.300000	98395495	0.831983	00:09:47.300000	99055771	0.804301	00:09:47.450000	90280799	0.608932	00:09:47.450000	68232607	0.662794				γ-Aminobutyric acid	00:09:47.300000	46418188	0.532309	00:09:47.350000	38365293	0.516146	00:09:47.400000	67258332	0.52037
Glutamic acid	00:10:28.100000	106143449	1.36754	00:10:28	122760505	1.63074	00:10:28.100000	103569329	1.52275				Glutamic acid	00:10:28.300000	182392237	1.54222	00:10:28.250000	175288933	1.42329	00:10:28.400000	174207047	1.175	00:10:28.300000	112105210	1.08896				Glutamic acid	00:10:28.100000	90592611	1.03889	00:10:28.100000	63231311	0.85068	00:10:28.250000	122866665	0.950605
Phenylalanine	00:10:36.550000	12029315	0.154984	00:10:36.500000	13553715	0.180046	00:10:29.700000	508776	0.00748039				Phenylalanine	00:10:36.600000	29260780	0.247415	00:10:36.600000	30315837	0.246155	00:10:36.800000	31417208	0.211905	00:10:36.750000	21265536	0.206568				Phenylalanine	00:10:36.600000	11879481	0.13623	00:10:36.650000	9923780	0.133509	00:10:36.700000	22429424	0.173534
Xylose	00:10:39.750000	854692	0.0110117	00:10:39.780000	759869	0.010094	00:10:36.600000	13029682	0.191572				Xylose	00:10:39.870000	1009412	0.00853508	00:10:39.760000	963340	0.00782201	00:10:40.150000	1288164	0.0086885	00:10:40.050000	854459	0.00829999				Xylose	00:10:39.940000	719157	0.00824706	00:10:39.990000	703519	0.00946477	00:10:39.860000	1396147	0.0108018
Lyxose	00:10:43.390000	2247203	0.0289526	00:10:43.360000	1907837	0.0253435	00:10:40.030000	845410	0.0124298				Lyxose	00:10:43.340000	4294628	0.0363132	00:10:43.350000	4204811	0.0341417	00:10:43.720000	5671283	0.0382521	00:10:43.520000	3777375	0.0366924				Lyxose	00:10:43.350000	2476944	0.0284048	00:10:43.610000	2381067	0.0320336	00:10:43.270000	4782909	0.0370048
Ribose	00:10:50.070000	1591559	0.0205054	00:10:50.200000	1409577	0.0187247	00:10:43.370000	2172886	0.0319473				Ribose	00:10:50.080000	3084172	0.0260782	00:10:50.110000	3690318	0.0299642	00:10:50.350000	3417310	0.0230493	00:10:50.210000	2478490	0.0240754				Ribose	00:10:50.150000	1899908	0.0217875	00:10:50.150000	1875814	0.0252362	00:10:50.160000	4704030	0.0363945
Asparagine	00:10:53.150000	270223647	3.48152	00:10:53.300000	292687409	3.88803	00:10:50.170000	1539159	0.0226298				Asparagine	00:10:52.850000	162604041	1.3749	00:10:52.750000	143982301	1.16909	00:10:52.900000	136517737	0.920794	00:10:52.650000	73852495	0.717384				Asparagine	00:10:52.800000	195474968	2.24164	00:10:52.650000	142483759	1.9169	00:10:53.050000	252190554	1.95117
Arabitol	00:11:08.700000	2626606	0.0338408	00:11:08.740000	2391202	0.0317645	00:11:08.810000	2394655	0.0352079				Arabitol	00:11:08.730000	7188615	0.0607833	00:11:08.840000	6972818	0.056617	00:11:08.940000	12659340	0.0853856	00:11:08.840000	10013002	0.0972637				Arabitol	00:11:08.830000	6631067	0.076043	00:10:59.900000	331334	0.00445759	00:10:59.950000	464498	0.00359377
Ribitol	00:11:11.480000	77616488	1	00:11:11.350000	75279109	1	00:11:11.300000	68014632	1				Ribitol	00:11:11.400000	118266221	1	00:11:11.400000	123157606	1	00:11:11.700000	148260871	1	00:11:11.600000	102946982	1				Ribitol	00:11:11.300000	87201599	1	00:11:11.500000	74330271	1	00:11:11.500000	129250988	1
Vanillic acid	00:11:38.550000	2984402	0.0384506	00:11:38.500000	2906052	0.0386037	00:11:38.500000	2864031	0.042109				Vanillic acid	00:11:38.550000	5634734	0.0476445	00:11:38.550000	5876152	0.0477125	00:11:38.800000	7773350	0.0524302	00:11:38.750000	5629829	0.0546867				Vanillic acid	00:11:38.550000	3017631	0.0346052	00:11:38.600000	3599348	0.0484237	00:11:38.650000	7518387	0.0581689
Shikimic acid	00:11:50.160000	7901421	0.101801	00:11:50.570000	6992710	0.0928904	00:11:50.280000	5999925	0.0882152				Shikimic acid	00:11:50.930000	7306249	0.061778	00:11:50.950000	7155230	0.0580982	00:11:51.120000	10483237	0.070708	00:11:50.940000	6833905	0.0663828				Shikimic acid	00:11:50.250000	3855164	0.0442098	00:11:50.560000	4055759	0.054564	00:11:51.200000	7185376	0.0555924
Citric acid	00:11:57.100000	452280262	5.82712	00:11:56.650000	451284753	5.99482	00:11:56.550000	428259212	6.29657				Citric acid	00:11:55.950000	587975882	4.97163	00:11:57.600000	621913269	5.04973	00:11:57.900000	641872059	4.32934	00:11:56.150000	533984264	5.18698				Citric acid	00:11:56.750000	486316058	5.57692	00:11:57.450000	461027581	6.20242	00:11:56.100000	585401668	4.52919
D-pinitol	00:12:00.850000	142689531	1.83839	00:12:00.950000	142889009	1.89812	00:12:00.900000	133925990	1.96908				D-pinitol	00:12:00.150000	185597357	1.56932	00:12:00.150000	200203494	1.62559	00:12:00.450000	192148034	1.29601	00:12:00.150000	162901565	1.58238				D-pinitol	00:11:59.650000	135853445	1.55792	00:11:59.800000	132843888	1.78721	00:11:59	180556466	1.39694
Fructose	00:12:14.150000	23374776	0.301157	00:12:14.150000	24868899	0.330356	00:12:14.200000	24859367	0.3655				Fructose	00:12:14.200000	26993855	0.228247	00:12:14.150000	27539110	0.223609	00:12:14.480000	32524305	0.219372	00:12:14.520000	23144448	0.224819				Fructose	00:12:14.200000	16136369	0.185047	00:12:14.300000	20382285	0.274212	00:12:14.300000	41936010	0.324454
Fructose	00:12:18	14608300	0.188211	00:12:18.050000	15130551	0.200993	00:12:18	15016143	0.220778				Fructose	00:12:17.980000	17979812	0.152028	00:12:18.060000	17859579	0.145014	00:12:18.380000	19050439	0.128493	00:12:18.330000	12757777	0.123926				Fructose	00:12:18.050000	10457887	0.119928	00:12:18.430000	12812896	0.172378	00:12:18.150000	26948587	0.208498
Galactose	00:12:22.750000	11405376	0.146945	00:12:22.800000	13258870	0.176129	00:12:22.840000	12345079	0.181506				Galactose	00:12:22.850000	38360218	0.324355	00:12:22.850000	39755904	0.322805	00:12:23.150000	35673821	0.240615	00:12:23.100000	27327250	0.26545				Galactose	00:12:22.900000	13226978	0.151683	00:12:23	13482072	0.181381	00:12:22.950000	29564771	0.228739
Glucose	00:12:25.150000	32365428	0.416992	00:12:25.150000	36301880	0.48223	00:12:25.150000	35953918	0.52862				Glucose	00:12:25.150000	29800885	0.251981	00:12:25.150000	30047306	0.243974	00:12:25.500000	31522857	0.212618	00:12:25.560000	20636349	0.200456				Glucose	00:12:25.200000	26734925	0.306588	00:12:25.300000	25349131	0.341034	00:12:25.300000	34840120	0.269554
Syringic acid	00:12:33.800000	5152846	0.0663885	00:12:33.850000	6577876	0.0873798	00:12:33.800000	6361572	0.0935324				Syringic acid	00:12:33.900000	12672359	0.107151	00:12:33.850000	13652009	0.11085	00:12:34.150000	11146572	0.0751822	00:12:34.100000	9524772	0.0925211				Syringic acid	00:12:33.850000	4603018	0.0527859	00:12:33.950000	6594842	0.0887235	00:12:34	11274835	0.0872321
Mannose	00:12:38.010000	15227254	0.196186	00:12:38.150000	12211318	0.162214	00:12:38.160000	14877052	0.218733				Mannose	00:12:38.120000	30110098	0.254596	00:12:38.100000	27787482	0.225625	00:12:38.500000	38669584	0.260821	00:12:38.580000	27312474	0.265306				Mannose	00:12:38.250000	18773143	0.215284	00:12:38.300000	23691065	0.318727	00:12:38.350000	41962312	0.324658
Mannitol	00:12:41	3881596	0.0500099	00:12:40.790000	4711253	0.0625838	00:12:40.970000	4933856	0.0725411				Mannitol	00:12:40.830000	8880170	0.0750863	00:12:40.680000	9395092	0.0762851	00:12:41.230000	8517635	0.0574503	00:12:40.880000	5261265	0.0511065				Mannitol	00:12:40.840000	4038940	0.0463173	00:12:41.090000	3986487	0.0536321	00:12:40.570000	6637806	0.0513559
Sorbitol	00:12:43.100000	146934	0.00189308	00:12:43.040000	166967	0.00221797	00:12:43.030000	166263	0.00244452				Sorbitol	00:12:42.990000	730640	0.00617793	00:12:42.980000	732450	0.00594726	00:12:43.380000	672749	0.0045376	00:12:43.400000	1720797	0.0167154				Sorbitol	00:12:42.350000	334478	0.00383569	00:12:43.100000	156919	0.0021111	00:12:43.140000	261519	0.00202334
p-Coumaric acid	00:12:53.550000	1272518	0.0163949	00:12:53.550000	1181630	0.0156967	00:12:53.450000	1302668	0.0191528				p-Coumaric acid	00:12:52.990000	373802	0.00316068	00:12:53.370000	3354169	0.0272348	00:12:53.740000	3392615	0.0228827	00:12:52.970000	127272	0.00123629				p-Coumaric acid	00:12:53.500000	377844	0.00433299	00:12:53.580000	1619502	0.0217879	00:12:53.440000	2672323	0.0206755
myo-inositiol	00:13:43.600000	34866213	0.449211	00:13:43.550000	30017271	0.398746	00:13:43.450000	27709077	0.407399				myo-inositiol	00:13:43.600000	54749483	0.462934	00:13:43.500000	55900512	0.453894	00:13:43.900000	64104120	0.432374	00:13:43.800000	48168134	0.467893				myo-inositiol	00:13:43.600000	32289230	0.370283	00:13:43.650000	28022544	0.377	00:13:43.700000	45520473	0.352187
Ferulic acid	00:13:51.800000	3619874	0.046638	00:13:51.850000	3151354	0.0418623	00:13:51.800000	3124815	0.0459433				Ferulic acid	00:13:51.700000	6158587	0.0520739	00:13:51.700000	6135942	0.0498219	00:13:52.050000	6840270	0.0461367	00:13:52	4998205	0.0485513				Ferulic acid	00:13:51.800000	2799688	0.0321059	00:13:51.850000	3768025	0.050693	00:13:51.850000	7085976	0.0548234
Tryptophan	00:14:35.850000	174034713	2.24224	00:14:35.900000	201521370	2.67699	00:14:35.900000	183737317	2.70144				Tryptophan	00:14:35.950000	191138261	1.61617	00:14:35.900000	188523713	1.53075	00:14:36.150000	80881302	0.545534	00:14:36.150000	42673863	0.414523				Tryptophan	00:14:35.900000	92946619	1.06588	00:14:36	74203954	0.998301	00:14:35.950000	171640324	1.32796
Sinapinic acid	00:14:45.400000	3543335	0.0456518	00:14:45.450000	4299282	0.0571112	00:14:45.350000	4496626	0.0661126				Sinapinic acid	00:14:45.450000	6924520	0.0585503	00:14:45.300000	6831378	0.0554686	00:14:45.750000	8040318	0.0542309	00:14:45.750000	6332137	0.0615087				Sinapinic acid	00:14:45.400000	3204666	0.0367501	00:14:45.500000	4670145	0.0628297	00:14:45.500000	7589706	0.0587207
Sucrose	00:16:42.250000	1111067612	14.3148	00:16:40.570000	1176492116	15.6284	00:16:41.500000	1099234076	16.1617				Sucrose	00:16:41.150000	1405400319	11.8834	00:16:40.640000	1420738063	11.5359	00:16:41.530000	1601139762	10.7995	00:16:41.480000	1272605315	12.3618				Sucrose	00:16:40.600000	46509818	0.53336	00:16:40.550000	1222991238	16.4535	00:16:41.560000	1723084625	13.3313
Maltose	00:17:19.700000	200803760	2.58713	00:17:19.700000	202513307	2.69017	00:17:19.700000	190723676	2.80416				Maltose	00:17:20	287211837	2.42852	00:17:20	304528253	2.47267	00:17:20.750000	368688250	2.48675	00:17:20.500000	293620292	2.85215				Maltose	00:17:19.950000	229515563	2.63201	00:17:20.200000	292051640	3.92911	00:17:20.650000	424849464	3.28701
Maltitol	00:17:46.950000	11926766	0.153663	00:17:47	13844638	0.183911	00:17:46.900000	12051254	0.177186				Maltitol	00:17:47.350000	22284234	0.188424	00:17:47.250000	22628121	0.183733	00:17:48.200000	22742168	0.153393	00:17:47.850000	17523134	0.170215				Maltitol	00:17:47.300000	18926291	0.217041	00:17:47.550000	17678177	0.237833	00:17:47.950000	25513875	0.197398
Compound	PfFAD3-1#11-1			PfFAD3-1#11-2			PfFAD3-1#11-3						Compound	PfFAD3-1#11-1			PfFAD3-1#11-2			PfFAD3-1#11-3			PfFAD3-1#11-4						Compound	PfFAD3-1#11-1			PfFAD3-1#11-2			PfFAD3-1#11-3
	RT	AREA	ratio	RT	AREA	ratio	RT	AREA	ratio					RT	AREA	ratio	RT	AREA	ratio	RT	AREA	ratio	RT	AREA	ratio					RT	AREA	ratio	RT	AREA	ratio	RT	AREA	ratio
Hydrophilic compounds													Hydrophilic compounds																Hydrophilic compounds
Lactic acid	00:05:08.850000	9964847	0.124206	00:05:08.990000	8637994	0.108103	00:05:09.120000	11340239	0.175343				Lactic acid	00:05:09.450000	43530535	0.363868	00:05:09.040000	40968608	0.334025	00:05:10.250000	32928079	0.227005	00:05:10.240000	28324293	0.209553				Lactic acid	00:05:09.590000	6105371	0.0715545	00:05:09.840000	6490953	0.0566353	00:05:10.530000	13677840	0.104113
Valine	00:05:33.430000	555546	0.00692456	00:05:33.500000	1230636	0.0154012	00:05:33.450000	744126	0.0115057				Valine	00:05:34.100000	2027889	0.016951	00:05:34	1768378	0.0144179	00:05:35.350000	2244345	0.0154724	00:05:34.800000	1456052	0.0107724				Valine	00:05:34.200000	943703	0.0110601	00:05:34.550000	1685964	0.0147105	00:05:34.850000	1912824	0.01456
Alanine	00:05:38.400000	267597663	3.33545	00:05:38.650000	287244351	3.5948	00:05:38.550000	239527500	3.70358				Alanine	00:05:39.050000	409495938	3.42295	00:05:39	350784764	2.86002	00:05:39.450000	175293886	1.20847	00:05:39.550000	133082384	0.984589				Alanine	00:05:38.900000	30391912	0.356191	00:05:39.350000	61840797	0.539578	00:05:39.550000	62470727	0.475513
Glycoric acid	00:06:04.550000	24509089	0.305491	00:06:04.850000	30844526	0.386013	00:06:04.700000	28449638	0.439889				Glycoric acid	00:06:05.310000	32823529	0.274369	00:06:05	31031239	0.253004	00:06:05.950000	28930564	0.199446	00:06:05.620000	44005872	0.32557				Glycoric acid	00:06:05.400000	32813064	0.384566	00:06:05.570000	25126773	0.219238	00:06:05.700000	37301109	0.283928
Malonic acid	00:06:44.900000	55023215	0.685832	00:06:45.050000	53996256	0.675752	00:06:44.950000	45523167	0.70388				Malonic acid	00:06:45.300000	64176200	0.536444	00:06:45.060000	66641728	0.543343	00:06:45.900000	114564525	0.789802	00:06:45.450000	86088027	0.636909				Malonic acid	00:06:45.350000	45558131	0.533938	00:06:45.300000	76741509	0.669591	00:06:45.450000	76657788	0.583502
Valine	00:06:51.400000	38385058	0.478447	00:06:51.600000	30270416	0.378828	00:06:51.500000	29424880	0.454968				Valine	00:06:51.900000	44169241	0.369207	00:06:51.800000	45551873	0.371393	00:06:52.450000	40196909	0.277116	00:06:52	40289181	0.298073				Valine	00:06:51.900000	9823360	0.115129	00:06:51.900000	25147570	0.219419	00:06:52.050000	27508317	0.209387
Serine	00:07:18.250000	13857026	0.17272	00:07:18.400000	26149240	0.327252	00:07:18.300000	18940559	0.292859				Serine	00:07:18.650000	41686801	0.348457	00:07:18.600000	32137210	0.262021	00:07:19.150000	60351560	0.416061	00:07:18.850000	42212762	0.312304				Serine	00:07:18.700000	5705154	0.0668639	00:07:18.650000	13503365	0.117821	00:07:18.800000	12880360	0.0980425
Ethanolamine	00:07:22.800000	175744552	2.19055	00:07:22.900000	158632896	1.98526	00:07:22.850000	153763560	2.3775				Ethanolamine	00:07:22.850000	54882769	0.458761	00:07:22.900000	67913263	0.55371	00:07:23.250000	25149963	0.173383	00:07:23	33069039	0.244656				Ethanolamine	00:07:23.150000	25353772	0.297144	00:07:23.050000	25672787	0.224002	00:07:23.100000	26210635	0.19951
Phosphoric acid	00:07:24.050000	171404142	2.13645	00:07:24.150000	189510078	2.37168	00:07:24.050000	170375904	2.63436				Phosphoric acid	00:07:24.450000	259152350	2.16623	00:07:24.450000	295663685	2.4106	00:07:24.850000	269447767	1.85756	00:07:24.550000	248196207	1.83624				Phosphoric acid	00:07:24.300000	168964174	1.98025	00:07:24.500000	290938519	2.53852	00:07:24.650000	316058952	2.40577
Leucine	00:07:25.100000	17907096	0.223201	00:07:25.200000	12427484	0.155527	00:07:25.100000	13423169	0.207549				Leucine	00:07:25.450000	29674854	0.24805	00:07:25.450000	31148247	0.253958	00:07:25.900000	28844979	0.198856	00:07:25.550000	22957841	0.16985				Leucine	00:07:25.450000	4552245	0.0533519	00:07:25.550000	9197401	0.0802498	00:07:25.650000	10583408	0.0805586
Isoleucine	00:07:38.100000	18598506	0.23182	00:07:38.250000	14419009	0.180451	00:07:38.150000	14639074	0.22635				Isoleucine	00:07:38.400000	27565022	0.230414	00:07:38.350000	29384496	0.239577	00:07:38.750000	26662961	0.183813	00:07:38.550000	22128704	0.163716				Isoleucine	00:07:38.400000	5697691	0.0667765	00:07:38.450000	10972136	0.0957349	00:07:38.550000	12349141	0.0939989
Proline	00:07:43.750000	38597294	0.481093	00:07:43.850000	24946481	0.3122	00:07:43.800000	25365353	0.3922				Proline	00:07:44	27895058	0.233173	00:07:43.950000	27404922	0.223438	00:07:44.400000	17365553	0.119717	00:07:43.750000	12128615	0.0897316				Proline	00:07:43.990000	4503505	0.0527807	00:07:44.050000	11023901	0.0961865	00:07:44.150000	13383754	0.101874
Glycine	00:07:47	95708270	1.19295	00:07:47.100000	98207053	1.22904	00:07:47.050000	87207408	1.3484				Glycine	00:07:47.250000	94182538	0.787265	00:07:47.200000	89249437	0.727668	00:07:47.650000	66705774	0.459866	00:07:47.400000	64265153	0.475456				Glycine	00:07:47.300000	20204992	0.236801	00:07:47.250000	33356334	0.291043	00:07:47.350000	34132219	0.259807
Succinic acid	00:07:51.570000	23926484	0.29823	00:07:51.660000	25496246	0.31908	00:07:51.670000	22222527	0.343605				Succinic acid	00:08:11.500000	20221058	0.169026	00:07:51.360000	53347835	0.434955	00:07:51.830000	63507958	0.437821	00:07:51.910000	51132831	0.378298				Succinic acid	00:07:51.770000	15038463	0.17625	00:07:51.730000	31912916	0.278449	00:07:51.780000	32924853	0.250617
Fumaric acid	00:08:11.950000	5234669	0.0652471	00:08:11.950000	6221938	0.0778663	00:08:11.720000	5038306	0.0779024				Fumaric acid	00:08:12	9746283	0.0814684	00:08:11.510000	10358289	0.0844531	00:08:12.300000	10093255	0.0695824	00:08:11.870000	7766106	0.0574563				Fumaric acid	00:08:12.070000	3466818	0.0406308	00:08:12.100000	8195118	0.0715046	00:08:12.100000	8677394	0.0660504
Serine	00:08:14.150000	96164364	1.19863	00:08:14.200000	88491081	1.10745	00:08:14.150000	81899894	1.26634				Serine	00:08:14.200000	34802863	0.290914	00:08:14.200000	39474869	0.321846	00:08:14.310000	15755650	0.108619	00:08:14.320000	20935888	0.154891				Serine	00:08:14.230000	6439037	0.075465	00:08:14.230000	9752282	0.0850913	00:08:14.360000	12600702	0.0959138
Threonine	00:08:28	14653853	0.182652	00:08:28.050000	13615585	0.170396	00:08:28.050000	12444607	0.192419				Threonine	00:08:28.020000	9228036	0.0771365	00:08:28.120000	10450871	0.085208	00:08:28.330000	4549377	0.0313632	00:08:28.160000	6696557	0.0495434				Threonine	00:08:28.310000	3067361	0.0359492	00:08:28.100000	4873447	0.0425222	00:08:28.160000	5686622	0.0432853
β-Alanine	00:08:54.300000	57941496	0.722207	00:08:54.400000	65364758	0.818026	00:08:54.300000	57075422	0.882501				β-Alanine	00:08:54.450000	78220968	0.653843	00:08:54.450000	74516036	0.607544	00:08:54.750000	62424547	0.430352	00:08:54.600000	60174281	0.44519				β-Alanine	00:08:54.450000	10557795	0.123737	00:08:54.600000	19921222	0.173818	00:08:54.650000	20515951	0.156163
Malic acid	00:09:22.400000	95780419	1.19385	00:09:22.400000	111246970	1.39223	00:09:22.300000	98957399	1.53008				Malic acid	00:09:22.500000	218039341	1.82257	00:09:22.550000	230220013	1.87703	00:09:22.800000	291167688	2.0073	00:09:22.700000	235652815	1.74344				Malic acid	00:09:22.400000	86379089	1.01236	00:09:22.550000	187252187	1.63383	00:09:22.600000	197948225	1.50674
Aspartic acid	00:09:39.700000	173260379	2.15959	00:09:39.700000	181696186	2.27389	00:09:39.600000	166798566	2.57904				Aspartic acid	00:09:39.450000	91285861	0.763052	00:09:39.500000	94166088	0.767754	00:09:39.650000	83957402	0.578798	00:09:39.600000	94032063	0.695681				Aspartic acid	00:09:39.550000	105665360	1.23839	00:09:39.700000	192593950	1.68043	00:09:39.700000	191144135	1.45495
Methionine	00:09:42.900000	27268565	0.339887	00:09:43	28653715	0.358595	00:09:42.900000	25239708	0.390257				Methionine	00:09:43	30424705	0.254318	00:09:43	31332794	0.255462	00:09:43.200000	22429099	0.154625	00:09:43.150000	27618605	0.204332				Methionine	00:09:42.900000	8735513	0.10238	00:09:43.050000	15688464	0.136886	00:09:43.050000	15099353	0.114933
Pyroglutamic acid	00:09:46.200000	88911179	1.10823	00:09:46.200000	131040727	1.63995	00:09:46.150000	110748033	1.71239				Pyroglutamic acid	00:09:46.300000	244168498	2.04099	00:09:46.350000	282875016	2.30633	00:09:46.500000	296917212	2.04693	00:09:46.400000	286077948	2.1165				Pyroglutamic acid	00:09:46.150000	52371913	0.613795	00:09:46.300000	184928117	1.61355	00:09:46.350000	232091949	1.76663
γ-Aminobutyric acid	00:09:47.300000	89197109	1.11179	00:09:47.300000	101102378	1.26528	00:09:47.250000	86648295	1.33976				γ-Aminobutyric acid	00:09:47.300000	96244888	0.804504	00:09:47.300000	95728426	0.780492	00:09:47.450000	70382693	0.485215	00:09:47.450000	72212804	0.534255				γ-Aminobutyric acid	00:09:47.300000	32882510	0.38538	00:09:47.400000	60749182	0.530053	00:09:47.400000	59443549	0.452471
Glutamic acid	00:10:28.150000	111449182	1.38915	00:10:28.150000	118162011	1.47877	00:10:28.050000	98803673	1.5277				Glutamic acid	00:10:28.300000	167240044	1.39795	00:10:28.300000	176852025	1.44191	00:10:28.400000	162304708	1.11892	00:10:28.400000	143080497	1.05856				Glutamic acid	00:10:28.100000	75764400	0.887953	00:10:28.200000	111327187	0.97136	00:10:28.250000	114028986	0.867964
Phenylalanine	00:10:36.550000	11779034	0.146819	00:10:36.600000	14122877	0.176745	00:10:36.550000	11797650	0.182416				Phenylalanine	00:10:36.600000	24247250	0.202681	00:10:36.600000	27965900	0.228011	00:10:36.800000	21631361	0.149126	00:10:36.750000	21368119	0.158089				Phenylalanine	00:10:36.600000	10474835	0.122764	00:10:36.700000	19602289	0.171035	00:10:36.700000	21395332	0.162857
Xylose	00:10:40.020000	805129	0.0100355	00:10:39.960000	831606	0.0104074	00:10:39.780000	728904	0.0112703				Xylose	00:10:39.870000	1271395	0.0106275	00:10:39.870000	1208524	0.00985333	00:10:40.240000	1624491	0.0111992	00:10:40.050000	1010190	0.00747373				Xylose	00:10:39.930000	775213	0.00908543	00:10:39.860000	1415169	0.0123477	00:10:39.750000	1523329	0.0115952
Lyxose	00:10:43.230000	2114312	0.0263537	00:10:43.370000	2118717	0.0265153	00:10:43.350000	1887948	0.0291915				Lyxose	00:10:43.450000	5302894	0.0443265	00:10:43.440000	5311453	0.0433053	00:10:43.630000	6637498	0.0457586	00:10:43.530000	4659591	0.0344732				Lyxose	00:10:43.330000	2757646	0.0323194	00:10:43.600000	5244479	0.0457595	00:10:43.460000	5854775	0.0445653
Ribose	00:10:50.230000	1637423	0.0204095	00:10:50.220000	1714365	0.0214549	00:10:50.170000	1485133	0.0229632				Ribose	00:10:50.090000	3896239	0.0325684	00:10:50.070000	4497552	0.0366694	00:10:50.380000	4347339	0.0299703	00:10:50.300000	3334999	0.0246735				Ribose	00:10:50.100000	1839770	0.021562	00:10:50.070000	3533369	0.0308296	00:10:50.160000	4409906	0.0335672
Asparagine	00:10:53.250000	301251241	3.75492	00:10:53.250000	273227310	3.41938	00:10:53.100000	249283878	3.85443				Asparagine	00:10:52.700000	129410343	1.08173	00:10:52.700000	132200282	1.07785	00:10:52.800000	115722015	0.797782	00:10:52.700000	94582153	0.699751				Asparagine	00:10:52.800000	194907832	2.2843	00:10:53.050000	236658630	2.06491	00:10:53.100000	244608809	1.86191
Arabitol	00:11:08.730000	1728051	0.0215391	00:11:08.650000	1645267	0.0205902	00:11:08.650000	1402766	0.0216896				Arabitol	00:11:08.920000	7990602	0.0667928	00:11:08.670000	6770847	0.055204	00:11:08.850000	10588250	0.0729949	00:11:08.720000	10652390	0.07881				Arabitol	00:10:59.200000	3691397	0.0432629	00:11:00	436354	0.00380731	00:11:00	455792	0.00346939
Ribitol	00:11:11.400000	80228392	1	00:11:11.350000	79905443	1	00:11:11.300000	64674597	1				Ribitol	00:11:11.400000	119632621	1	00:11:11.400000	122651344	1	00:11:11.700000	145054711	1	00:11:11.650000	135165425	1				Ribitol	00:11:11.350000	85324814	1	00:11:11.550000	114609608	1	00:11:11.550000	131375310	1
Vanillic acid	00:11:38.500000	3186515	0.039718	00:11:38.500000	3114206	0.0389736	00:11:38.450000	2482954	0.0383915				Vanillic acid	00:11:38.550000	5554033	0.0464257	00:11:38.550000	6267251	0.0510981	00:11:38.800000	7453303	0.0513827	00:11:38.750000	7135784	0.052793				Vanillic acid	00:11:38.500000	2682790	0.0314421	00:11:38.600000	6732059	0.058739	00:11:38.650000	7284828	0.0554505
Shikimic acid	00:11:50.310000	8167820	0.101807	00:11:50.360000	7662774	0.095898	00:11:50.300000	5831519	0.0901671				Shikimic acid	00:11:50.710000	7549164	0.0631029	00:11:51.020000	7545090	0.0615166	00:11:51.120000	11084843	0.0764184	00:11:51.100000	9177817	0.0679006				Shikimic acid	00:11:50.410000	4646430	0.0544558	00:11:51.090000	8238096	0.0718796	00:11:51.100000	9170628	0.0698048
Citric acid	00:11:56.650000	478466400	5.9638	00:11:56.800000	488931645	6.11888	00:11:57.100000	428707688	6.62869				Citric acid	00:11:57.600000	613404651	5.1274	00:11:57.650000	619000778	5.04683	00:11:57.850000	629658025	4.34083	00:11:56.150000	591841933	4.37865				Citric acid	00:11:56.600000	463204754	5.42872	00:11:57.700000	598905436	5.22561	00:11:57.950000	611144190	4.6519
D-pinitol	00:12:00.950000	151632122	1.89001	00:12:01	158658942	1.98558	00:12:00.850000	136713453	2.11387				D-pinitol	00:12:00.200000	209202564	1.74871	00:12:00.250000	203733244	1.66108	00:12:00.380000	199593737	1.37599	00:11:57.650000	182807303	1.35247				D-pinitol	00:11:59.650000	129761607	1.5208	00:11:59.100000	178157815	1.55448	00:12:00.400000	185571073	1.41253
Fructose	00:12:14.150000	20640338	0.25727	00:12:14.150000	24090972	0.301494	00:12:14.150000	21221124	0.328121				Fructose	00:12:14.200000	33084771	0.276553	00:12:14.150000	34569629	0.281853	00:12:14.550000	41161643	0.283766	00:12:14.460000	31452748	0.232698				Fructose	00:12:14.250000	16190050	0.189746	00:12:14.400000	36801460	0.321103	00:12:14.350000	39324349	0.299328
Fructose	00:12:18.100000	12739013	0.158784	00:12:18.050000	14555729	0.182162	00:12:18	12613800	0.195035				Fructose	00:12:17.920000	21649008	0.180962	00:12:17.950000	23098849	0.188329	00:12:18.140000	24464684	0.168658	00:12:18.350000	18364346	0.135866				Fructose	00:12:18.100000	10509408	0.123169	00:12:18.250000	24482661	0.213618	00:12:18.250000	25515712	0.19422
Galactose	00:12:22.920000	10201950	0.127161	00:12:22.680000	11100032	0.138915	00:12:22.690000	9318415	0.144082				Galactose	00:12:22.850000	42756658	0.3574	00:12:22.850000	44357701	0.361657	00:12:23.200000	39346465	0.271253	00:12:23.150000	33291671	0.246303				Galactose	00:12:22.900000	11975582	0.140353	00:12:23	22348614	0.194998	00:12:22.950000	24613389	0.187352
Glucose	00:12:25.150000	29965315	0.3735	00:12:25.200000	30594404	0.382883	00:12:25.100000	32321302	0.499753				Glucose	00:12:25.150000	31717773	0.265126	00:12:25.150000	34423870	0.280664	00:12:25.500000	36835742	0.253944	00:12:25.450000	28476279	0.210677				Glucose	00:12:25.250000	27386411	0.320967	00:12:25.350000	33823012	0.295115	00:12:25.350000	31625559	0.240727
Syringic acid	00:12:33.900000	6650701	0.0828971	00:12:33.850000	7308556	0.0914651	00:12:33.750000	6288896	0.097239				Syringic acid	00:12:33.850000	10731433	0.0897032	00:12:33.800000	12559864	0.102403	00:12:34.100000	11557602	0.0796775	00:12:34.100000	10301658	0.0762152				Syringic acid	00:12:33.850000	4365467	0.0511629	00:12:34.050000	11021728	0.0961676	00:12:34	11973590	0.0911403
Mannose	00:12:38.010000	14707282	0.183318	00:12:38.120000	15703830	0.19653	00:12:38.070000	13245232	0.204798				Mannose	00:12:37.960000	28116590	0.235024	00:12:38.160000	26922141	0.219501	00:12:38.550000	37651401	0.259567	00:12:38.330000	29534367	0.218505				Mannose	00:12:38.250000	19631475	0.230079	00:12:38.400000	39417755	0.343931	00:12:38.350000	41437690	0.315415
Mannitol	00:12:40.980000	3535668	0.04407	00:12:40.920000	4082157	0.0510873	00:12:40.880000	3313741	0.0512371				Mannitol	00:12:40.840000	9933272	0.0830315	00:12:40.950000	10862378	0.0885631	00:12:41.150000	9668275	0.0666526	00:12:41.320000	8169808	0.060443				Mannitol	00:12:40.840000	4247256	0.0497775	00:12:41.120000	6750851	0.058903	00:12:40.790000	5831925	0.0443913
Sorbitol	00:12:43.120000	143778	0.00179211	00:12:43.090000	150796	0.00188718	00:12:43.040000	140614	0.00217418				Sorbitol	00:12:43.050000	1278899	0.0106902	00:12:42.960000	1348871	0.0109976	00:12:43.420000	1168036	0.00805238	00:12:43.340000	1827885	0.0135233				Sorbitol	00:12:43.150000	145047	0.00169994	00:12:43.100000	237888	0.00207564	00:12:43.050000	227358	0.0017306
p-Coumaric acid	00:12:53.500000	926310	0.0115459	00:12:53.670000	1388253	0.0173737	00:12:53.450000	972693	0.0150398				p-Coumaric acid	00:12:53.150000	3059016	0.0255701	00:12:53.450000	3123025	0.0254626	00:12:53.820000	3588496	0.0247389	00:12:53.500000	3108122	0.0229949				p-Coumaric acid	00:12:53.500000	357283	0.00418733	00:12:53.700000	2271885	0.0198228	00:12:53.470000	2392090	0.0182081
myo-inositiol	00:13:43.550000	28868509	0.359829	00:13:43.500000	29856604	0.373649	00:13:43.400000	24559126	0.379734				myo-inositiol	00:13:43.550000	63926906	0.53436	00:13:43.550000	64529522	0.526122	00:13:43.900000	72923859	0.502733	00:13:43.900000	64376358	0.476278				myo-inositiol	00:13:43.600000	30622295	0.358891	00:13:43.700000	44225214	0.385877	00:13:43.750000	46151921	0.351298
Ferulic acid	00:13:51.800000	3574241	0.0445508	00:13:51.800000	3403138	0.0425896	00:13:51.700000	2999783	0.0463827				Ferulic acid	00:13:51.800000	5587461	0.0467052	00:13:51.750000	6678824	0.0544537	00:13:51.950000	7181622	0.0495097	00:13:52	5866286	0.0434008				Ferulic acid	00:13:51.850000	2663743	0.0312189	00:13:51.850000	6526914	0.0569491	00:13:51.900000	7370041	0.0560991
Tryptophan	00:14:35.850000	165196387	2.05908	00:14:35.900000	166557287	2.08443	00:14:35.850000	150586655	2.32837				Tryptophan	00:14:35.900000	164199330	1.37253	00:14:35.850000	199823531	1.6292	00:14:36.150000	92840646	0.640039	00:14:36.150000	74068748	0.547986				Tryptophan	00:14:35.900000	64921548	0.760875	00:14:36	100713218	0.87875	00:14:35.950000	121982942	0.928507
Sinapinic acid	00:14:45.350000	4253023	0.0530114	00:14:45.350000	5150185	0.0644535	00:14:45.350000	4097974	0.063363				Sinapinic acid	00:14:45.400000	6255469	0.052289	00:14:45.400000	7122245	0.058069	00:14:45.700000	8220948	0.0566748	00:14:45.650000	6734531	0.0498244				Sinapinic acid	00:14:45.400000	2976068	0.0348793	00:14:45.550000	7012566	0.0611865	00:14:45.500000	8464094	0.0644268
Sucrose	00:16:41.860000	1217791107	15.1791	00:16:43.590000	1267542733	15.863	00:16:41.410000	1114122278	17.2266				Sucrose	00:16:42.540000	1416820483	11.8431	00:16:41.740000	1404196451	11.4487	00:16:40.900000	1497231378	10.3218	00:16:43.210000	1346247355	9.96				Sucrose	00:16:40.550000	1282193928	15.0272	00:16:42.570000	1606119185	14.0138	00:16:41.480000	36111631	0.274874
Maltose	00:17:19.800000	213022444	2.6552	00:17:19.800000	214535540	2.68487	00:17:19.600000	180675815	2.79361				Maltose	00:17:20	287816421	2.40584	00:17:19.950000	292586847	2.38552	00:17:20.650000	362228950	2.49719	00:17:20.500000	323944857	2.39665				Maltose	00:17:19.850000	209080999	2.45041	00:17:20.550000	369826711	3.22684	00:17:20.700000	388511201	2.95726
Maltitol	00:17:47.050000	13620417	0.169771	00:17:47	14686427	0.183798	00:17:46.850000	12423755	0.192096				Maltitol	00:17:47.300000	22156367	0.185203	00:17:47.350000	22277038	0.181629	00:17:48.100000	21363797	0.147281	00:17:47.950000	19575725	0.144828				Maltitol	00:17:47.150000	16808315	0.196992	00:17:47.850000	23137845	0.201884	00:17:47.950000	25490177	0.194026
Compound	PfFAD3-1#12-1			PfFAD3-1#12-2			PfFAD3-1#12-3						Compound	PfFAD3-1#12-1			PfFAD3-1#12-2			PfFAD3-1#12-3			PfFAD3-1#12-4						Compound	PfFAD3-1#12-1			PfFAD3-1#12-2			PfFAD3-1#12-3
	RT	AREA	ratio	RT	AREA	ratio	RT	AREA	ratio					RT	AREA	ratio	RT	AREA	ratio	RT	AREA	ratio	RT	AREA	ratio					RT	AREA	ratio	RT	AREA	ratio	RT	AREA	ratio
Hydrophilic compounds													Hydrophilic compounds																Hydrophilic compounds
Lactic acid	00:05:08.800000	17900442	0.141843	00:05:08.970000	15455682	0.128389	00:05:09.960000	25037676	0.219412				Lactic acid	00:05:09.070000	21216718	0.189487	00:05:08.940000	24255612	0.223064	00:05:10.170000	13886031	0.138062	00:05:09.230000	20704272	0.141618				Lactic acid	00:05:09.530000	8098540	0.0983426	00:05:09.940000	14086865	0.114681	00:05:09.710000	2344697	0.0226905
Valine	00:05:33.600000	1788101	0.0141689	00:05:33.700000	1605707	0.0133385	00:05:34.650000	2059755	0.0180502				Valine	00:05:33.650000	1831290	0.0163553	00:05:33.900000	1420614	0.0130645	00:05:35.200000	1513498	0.015048	00:05:34.200000	1742964	0.0119219				Valine	00:05:34.350000	924394	0.0112251	00:05:34.700000	1403754	0.011428	00:05:34.850000	1314893	0.0127247
Alanine	00:05:38.700000	394123658	3.12303	00:05:38.800000	346211152	2.87595	00:05:39.200000	344714307	3.02082				Alanine	00:05:38.750000	327793178	2.92752	00:05:39	283323791	2.60556	00:05:39.450000	95382396	0.94834	00:05:39.250000	210479701	1.43969				Alanine	00:05:39	30952211	0.37586	00:05:39.300000	48727427	0.396691	00:05:39.450000	47378667	0.4585
Glycoric acid	00:06:04.510000	29559279	0.234227	00:06:04.880000	31380868	0.260679	00:06:05.700000	24804493	0.217368				Glycoric acid	00:06:04.700000	36358365	0.324717	00:06:04.840000	28587076	0.262898	00:06:05.950000	43026967	0.427796	00:06:05.460000	48517351	0.33186				Glycoric acid	00:06:05.410000	25953187	0.315156	00:06:05.600000	35984058	0.292947	00:06:05.750000	41558672	0.402178
Malonic acid	00:06:45.150000	118760285	0.941054	00:06:45.150000	113438804	0.942328	00:06:45.550000	105466066	0.924227				Malonic acid	00:06:45.100000	59932188	0.535255	00:06:45.380000	59382768	0.546107	00:06:45.650000	59154738	0.588146	00:06:45.400000	110708690	0.757251				Malonic acid	00:06:45.400000	35935272	0.436371	00:06:45.350000	62021678	0.50492	00:06:45.450000	54852708	0.530829
Valine	00:06:51.650000	51419721	0.407449	00:06:51.650000	50159354	0.41667	00:06:52.100000	39449783	0.345709				Valine	00:06:51.700000	40757602	0.364006	00:06:51.800000	37530756	0.345147	00:06:52.100000	17288478	0.171891	00:06:52	40255087	0.275346				Valine	00:06:51.950000	8851850	0.10749	00:06:51.900000	24319936	0.197989	00:06:52	19077286	0.184618
Serine	00:07:18.500000	44205435	0.350283	00:07:18.500000	43628481	0.362419	00:07:18.750000	59420001	0.520713				Serine	00:07:18.500000	28806904	0.257275	00:07:18.550000	25425209	0.23382	00:07:18.900000	23303045	0.231691	00:07:18.800000	40984381	0.280335				Serine	00:07:18.730000	4774508	0.057978	00:07:18.700000	9429947	0.0767694	00:07:18.790000	7676737	0.0742905
Ethanolamine	00:07:22.950000	258241161	2.0463	00:07:22.950000	231521897	1.92324	00:07:23.150000	147862664	1.29576				Ethanolamine	00:07:22.750000	62227305	0.555752	00:07:22.900000	59423739	0.546484	00:07:23.100000	22408227	0.222794	00:07:22.850000	55410364	0.379009				Ethanolamine	00:07:23.150000	19214915	0.233331	00:07:23.050000	41880309	0.340948	00:07:23.150000	19949950	0.193063
Phosphoric acid	00:07:24.400000	295784450	2.34379	00:07:24.400000	291049634	2.41773	00:07:24.600000	284586005	2.4939				Phosphoric acid	00:07:24.300000	246615731	2.20253	00:07:24.350000	250729567	2.30581	00:07:24.500000	181163199	1.80122	00:07:24.550000	276178880	1.88907				Phosphoric acid	00:07:24.300000	159176250	1.93292	00:07:24.500000	269197272	2.19154	00:07:24.500000	237584474	2.29919
Leucine	00:07:25.350000	19042025	0.150889	00:07:25.350000	19747427	0.164041	00:07:25.600000	15695546	0.137544				Leucine	00:07:25.300000	27789788	0.248191	00:07:25.350000	27863322	0.256242	00:07:25.550000	17976424	0.178731	00:07:25.550000	20928668	0.143153				Leucine	00:07:25.450000	4491066	0.0545361	00:07:25.500000	10180039	0.0828759	00:07:25.550000	8464355	0.0819125
Isoleucine	00:07:38.300000	21456289	0.170019	00:07:38.300000	21747274	0.180653	00:07:38.450000	16013609	0.140332				Isoleucine	00:07:38.250000	29355380	0.262173	00:07:38.300000	26125694	0.240262	00:07:38.550000	17763095	0.17661	00:07:38.500000	20399577	0.139534				Isoleucine	00:07:38.450000	5835222	0.0708585	00:07:38.400000	12185262	0.0992005	00:07:38.500000	10549580	0.102092
Proline	00:07:43.900000	42256140	0.334837	00:07:43.900000	45190353	0.375393	00:07:44.150000	28237600	0.247454				Proline	00:07:43.900000	24589002	0.219604	00:07:43.950000	23986340	0.220588	00:07:43.970000	9358555	0.0930474	00:07:43.980000	9906002	0.0677574				Proline	00:07:44.050000	4746999	0.057644	00:07:44.050000	14178975	0.115431	00:07:44.100000	11826103	0.114445
Glycine	00:07:47.200000	134132973	1.06287	00:07:47.200000	127372127	1.05807	00:07:47.400000	114119873	1.00006				Glycine	00:07:47.100000	75097899	0.6707	00:07:47.150000	71093672	0.653805	00:07:47.450000	38916752	0.38693	00:07:47.400000	60117459	0.411205				Glycine	00:07:47.250000	18092971	0.219707	00:07:47.250000	28423036	0.231393	00:07:47.300000	23864011	0.23094
Succinic acid	00:07:51.550000	51767359	0.410203	00:07:51.560000	51363706	0.426675	00:07:52.060000	50722467	0.444494				Succinic acid	00:07:51.560000	36712496	0.327879	00:07:51.630000	42176316	0.38787	00:07:51.950000	33996991	0.338015	00:07:51.570000	54557619	0.373176				Succinic acid	00:07:51.900000	14027117	0.170335	00:07:51.840000	27664174	0.225215	00:07:51.750000	24277812	0.234945
Fumaric acid	00:08:12	11745727	0.0930729	00:08:11.950000	11719320	0.0973516	00:08:12.050000	11328807	0.0992773				Fumaric acid	00:08:12.010000	9197268	0.0821408	00:08:12	9826709	0.0903702	00:08:12.260000	6213565	0.0617784	00:08:12	9796118	0.0670058				Fumaric acid	00:08:12.050000	3413168	0.0414469	00:08:12.050000	7447042	0.0606265	00:08:12.100000	6413284	0.0620636
Serine	00:08:14.250000	110137462	0.872727	00:08:14.250000	101170357	0.840415	00:08:14.350000	89982012	0.788536				Serine	00:08:14.150000	36142974	0.322793	00:08:14.150000	34726107	0.319355	00:08:14.360000	8942166	0.0889075	00:08:14.190000	9488139	0.0648992				Serine	00:08:14.200000	5189346	0.0630155	00:08:14.260000	10567623	0.0860312	00:08:14.310000	8893701	0.0860675
Threonine	00:08:28.100000	19039178	0.150866	00:08:28.100000	17001297	0.141229	00:08:28.150000	15182705	0.13305				Threonine	00:08:27.670000	8831903	0.0788777	00:08:28.120000	8259885	0.0759611	00:08:28.230000	2075042	0.0206311	00:08:28.200000	3533879	0.0241719				Threonine	00:08:28.090000	2863109	0.0347674	00:08:28	5241474	0.042671	00:08:28.180000	4382405	0.0424101
β-Alanine	00:08:54.450000	85956484	0.681117	00:08:54.450000	83064575	0.690012	00:08:54.600000	78378283	0.68685				β-Alanine	00:08:54.400000	60509965	0.540415	00:08:54.400000	55776248	0.51294	00:08:54.600000	34359469	0.341619	00:08:54.600000	51691078	0.353569				β-Alanine	00:08:54.450000	9369763	0.113779	00:08:54.600000	16867302	0.137317	00:08:54.550000	14261759	0.138016
Malic acid	00:09:22.550000	207376342	1.64325	00:09:22.500000	207531063	1.72395	00:09:22.600000	205828418	1.80373				Malic acid	00:09:22.500000	218246476	1.94916	00:09:22.500000	230373993	2.11861	00:09:22.650000	196600679	1.9547	00:09:22.750000	289161746	1.97788				Malic acid	00:09:22.400000	74437792	0.903916	00:09:22.500000	164204795	1.33679	00:09:22.550000	153724178	1.48764
Aspartic acid	00:09:39.950000	226527479	1.795	00:09:39.850000	219273719	1.82149	00:09:39.800000	197808353	1.73345				Aspartic acid	00:09:39.450000	110494366	0.986825	00:09:39.450000	89716320	0.825066	00:09:39.550000	72522751	0.721057	00:09:39.600000	112378606	0.768674				Aspartic acid	00:09:39.450000	86338774	1.04843	00:09:39.700000	183468244	1.49362	00:09:39.600000	158631639	1.53513
Methionine	00:09:43	58099940	0.460383	00:09:43	52459865	0.435781	00:09:43	45112568	0.395333				Methionine	00:09:42.950000	31373046	0.280193	00:09:42.950000	26860836	0.247023	00:09:43.100000	15160440	0.150733	00:09:43.150000	27345761	0.187046				Methionine	00:09:42.900000	7338543	0.0891137	00:09:43	14549591	0.118449	00:09:43	11902420	0.115184
Pyroglutamic acid	00:09:46.300000	157741140	1.24994	00:09:46.300000	181704871	1.50941	00:09:46.350000	185413243	1.62483				Pyroglutamic acid	00:09:46.300000	238630888	2.13121	00:09:46.300000	233689675	2.1491	00:09:46.350000	200329296	1.99177	00:09:46.450000	318772855	2.18042				Pyroglutamic acid	00:09:46.150000	51755510	0.62848	00:09:46.300000	187905813	1.52975	00:09:46.300000	165918042	1.60565
γ-Aminobutyric acid	00:09:47.400000	135066378	1.07026	00:09:47.350000	129463295	1.07544	00:09:47.400000	118215606	1.03595				γ-Aminobutyric acid	00:09:47.250000	85865354	0.766864	00:09:47.250000	91576285	0.842171	00:09:47.450000	46587515	0.463196	00:09:47.450000	81782892	0.559398				γ-Aminobutyric acid	00:09:47.250000	30467558	0.369975	00:09:47.350000	58929214	0.479744	00:09:47.350000	54558168	0.527979
Glutamic acid	00:10:28.300000	188288181	1.49199	00:10:28.250000	179797432	1.49357	00:10:28.250000	163194867	1.43012				Glutamic acid	00:10:28.250000	161254846	1.44017	00:10:28.200000	152839379	1.40557	00:10:28.300000	105546651	1.0494	00:10:28.400000	164279802	1.12368				Glutamic acid	00:10:28	61578327	0.747761	00:10:28.250000	107835314	0.87789	00:10:28.150000	85995117	0.832205
Phenylalanine	00:10:36.650000	21072953	0.166982	00:10:36.650000	20772556	0.172556	00:10:36.650000	18213644	0.159611				Phenylalanine	00:10:36.600000	27072148	0.241781	00:10:36.600000	24747038	0.227583	00:10:36.750000	16276879	0.161833	00:10:36.700000	28773319	0.19681				Phenylalanine	00:10:36.600000	9598672	0.116559	00:10:36.650000	19172035	0.15608	00:10:36.650000	15483338	0.149838
Xylose	00:10:39.960000	1674125	0.0132657	00:10:39.980000	1601008	0.0132995	ND	ND	ND				Xylose	00:10:39.940000	833634	0.00744519	00:10:40.040000	1036140	0.00952874	00:10:40.220000	707643	0.00703574	00:10:40.090000	1287664	0.00880767				Xylose	00:10:40.010000	555475	0.00674527	00:10:40.170000	1165619	0.00948933	00:10:40.150000	1065836	0.0103145
Lyxose	00:10:43.390000	4343037	0.0344141	00:10:43.330000	4082387	0.0339121	ND	ND	ND				Lyxose	00:10:43.450000	3336042	0.0297942	00:10:43.290000	4729501	0.0434943	00:10:43.680000	3006619	0.0298933	00:10:43.600000	5430858	0.0371473				Lyxose	00:10:43.450000	2143654	0.0260309	00:10:43.460000	3955625	0.0322028	00:10:43.510000	3598801	0.0348269
Ribose	00:10:50.370000	3797918	0.0300946	00:10:50.350000	3597302	0.0298825	ND	ND	ND				Ribose	00:10:49.930000	2696843	0.0240855	00:10:49.810000	3597864	0.0330874	00:10:50.080000	1990435	0.0197899	00:10:50.240000	3863339	0.0264254				Ribose	00:10:49.970000	1892903	0.022986	00:10:50.110000	3906400	0.0318021	00:10:50.020000	3151766	0.0305007
Asparagine	00:10:53.600000	401283089	3.17976	00:10:53.450000	349743790	2.9053	00:10:53.450000	357452714	3.13245				Asparagine	00:10:52.650000	112257629	1.00257	00:10:52.550000	102884528	0.946166	00:10:52.650000	59623664	0.592808	00:10:52.700000	88913456	0.608171				Asparagine	00:10:52.700000	154730725	1.87893	00:10:52.950000	193421039	1.57464	00:10:52.850000	178771353	1.73003
Arabitol	00:11:08.770000	2734201	0.0216657	00:11:08.860000	2705894	0.0224777	00:11:08.850000	2246118	0.0196833				Arabitol	00:11:08.800000	4542490	0.040569	00:11:08.750000	4185712	0.0384934	00:11:09.110000	5825818	0.0579232	00:11:08.640000	10979197	0.0750981				Arabitol	00:11:08.740000	4617738	0.0560743	00:10:59.900000	580405	0.00472509	00:10:59.950000	356532	0.00345029
Ribitol	00:11:11.450000	126199273	1	00:11:11.400000	120381390	1	00:11:11.400000	114112713	1				Ribitol	00:11:11.400000	111969510	1	00:11:11.350000	108738353	1	00:11:11.650000	100578320	1	00:11:11.650000	146198091	1				Ribitol	00:11:11.400000	82350305	1	00:11:11.550000	122834714	1	00:11:11.500000	103334060	1
Vanillic acid	00:11:38.550000	5709098	0.0452388	00:11:38.500000	6162324	0.05119	00:11:38.500000	5148281	0.0451158				Vanillic acid	00:11:38.600000	5565188	0.0497027	00:11:38.550000	5322720	0.0489498	00:11:38.700000	5299274	0.052688	00:11:38.750000	9219071	0.0630588				Vanillic acid	00:11:38.500000	2625834	0.0318861	00:11:38.650000	6299131	0.0512814	00:11:38.650000	5522494	0.0534431
Shikimic acid	00:11:51.080000	15695001	0.124367	00:11:50.950000	10858021	0.0901968	00:11:50.940000	11522800	0.100977				Shikimic acid	00:11:50.900000	6413142	0.0572758	00:11:50.890000	6285776	0.0578064	00:11:50.750000	6212404	0.0617668	00:11:51.250000	8461052	0.0578739				Shikimic acid	00:11:50.560000	3848471	0.0467329	00:11:50.970000	6890134	0.0560927	00:11:50.680000	6316336	0.0611254
Citric acid	00:11:57.550000	614939475	4.87277	00:11:57.550000	603807222	5.01579	00:11:57.450000	579086425	5.07469				Citric acid	00:11:57.500000	594881594	5.31289	00:11:57.450000	597419004	5.4941	00:11:57.300000	526990886	5.23961	00:11:56.200000	632120236	4.32372				Citric acid	00:11:56.700000	479681041	5.82488	00:11:57.800000	617144649	5.02419	00:11:57.500000	548986781	5.31274
D-pinitol	00:12:01.450000	208161373	1.64947	00:12:01.400000	206601737	1.71623	00:12:01.300000	202709937	1.7764				D-pinitol	00:12:00.200000	191517823	1.71045	00:12:00.200000	190685080	1.75361	00:12:00.050000	163213228	1.62275	00:12:00.500000	192265376	1.3151				D-pinitol	00:12:00.950000	128274198	1.55767	00:11:59.050000	178393953	1.45231	00:11:59.860000	162988188	1.57729
Fructose	00:12:14.250000	46368512	0.367423	00:12:14.250000	43847181	0.364236	00:12:14.200000	37058279	0.324752				Fructose	00:12:14.150000	23390814	0.208903	00:12:14.150000	28619197	0.263193	00:12:14.520000	21777714	0.216525	00:12:14.390000	37075704	0.253599				Fructose	00:12:14.250000	17822574	0.216424	00:12:14.400000	35447846	0.288582	00:12:14.350000	35085963	0.339539
Fructose	00:12:18.100000	29022788	0.229976	00:12:18.050000	27670286	0.229855	00:12:18.100000	22731645	0.199203				Fructose	00:12:17.960000	15675194	0.139995	00:12:18	18773263	0.172646	00:12:18.310000	11778839	0.117111	00:12:18.350000	22235811	0.152094				Fructose	00:12:18.050000	11425657	0.138745	00:12:18.150000	23405507	0.190545	00:12:18.150000	22450556	0.217262
Galactose	00:12:22.850000	26533420	0.21025	00:12:22.850000	22260832	0.184919	00:12:22.850000	20299198	0.177887				Galactose	00:12:22.800000	37865667	0.338178	00:12:22.850000	35348131	0.325075	00:12:23.100000	21658090	0.215336	00:12:23.150000	41177507	0.281656				Galactose	00:12:22.850000	11478253	0.139383	00:12:22.950000	25085872	0.204225	00:12:22.950000	17684223	0.171136
Glucose	00:12:25.200000	44367663	0.351568	00:12:25.150000	44094922	0.366294	00:12:25.200000	38932673	0.341177				Glucose	00:12:25.150000	25519136	0.227911	00:12:25.100000	29102698	0.26764	00:12:25.450000	19653846	0.195408	00:12:25.450000	32867598	0.224816				Glucose	00:12:25.200000	24317737	0.295296	00:12:25.350000	32546818	0.264964	00:12:25.350000	28889640	0.279575
Syringic acid	00:12:33.950000	12179128	0.0965071	00:12:33.900000	13019933	0.108156	00:12:33.900000	11662101	0.102198				Syringic acid	00:12:33.900000	11036202	0.0985644	00:12:33.850000	10800090	0.0993218	00:12:34.050000	8994995	0.0894327	00:12:34.100000	11244335	0.0769116				Syringic acid	00:12:33.850000	4350412	0.0528281	00:12:33.950000	9421351	0.0766994	00:12:34	9058712	0.0876643
Mannose	00:12:38.250000	21881519	0.173389	00:12:38	26748581	0.222199	00:12:38.150000	25149487	0.220392				Mannose	00:12:38.090000	24670871	0.220336	00:12:38.150000	22714810	0.208894	00:12:38.620000	20986586	0.208659	00:12:38.160000	33176457	0.226928				Mannose	00:12:38.200000	18321053	0.222477	00:12:38.300000	35366221	0.287917	00:12:38.350000	32036956	0.310033
Mannitol	00:12:40.950000	6724436	0.0532843	00:12:41.010000	6537484	0.0543064	00:12:40.950000	6280954	0.0550417				Mannitol	00:12:40.610000	8164014	0.0729128	00:12:40.920000	8426057	0.0774893	00:12:41.150000	5561491	0.0552951	00:12:41.150000	8274083	0.056595				Mannitol	00:12:40.800000	4005895	0.0486446	00:12:41.090000	6672906	0.0543243	00:12:40.640000	4405399	0.0426326
Sorbitol	00:12:43.180000	249716	0.00197874	00:12:43.170000	278840	0.0023163	00:12:43.210000	256052	0.00224385				Sorbitol	00:12:43.020000	514124	0.00459164	00:12:42.970000	1084818	0.00997641	00:12:43.370000	688758	0.00684798	00:12:43.410000	1396469	0.0095519				Sorbitol	00:12:43.020000	135900	0.00165027	00:12:43.260000	228116	0.0018571	00:12:42.990000	174436	0.00168808
p-Coumaric acid	00:12:53.560000	1317031	0.0104361	00:12:53.750000	1784657	0.014825	ND	ND	ND				p-Coumaric acid	00:12:53.560000	2609310	0.0233038	00:12:52.930000	307268	0.00282576	00:12:53.810000	2419483	0.0240557	00:12:53.690000	2922879	0.0199926				p-Coumaric acid	00:12:53.520000	460176	0.00558803	00:12:53.590000	2584027	0.0210366	00:12:53.170000	311732	0.00301674
myo-inositiol	00:13:43.700000	52461762	0.415706	00:13:43.600000	49552443	0.411629	00:13:43.600000	48386546	0.424024				myo-inositiol	00:13:43.450000	56786822	0.507163	00:13:43.550000	56067758	0.515621	00:13:43.850000	49390612	0.491066	00:13:43.950000	67879332	0.464297				myo-inositiol	00:13:43.550000	24598034	0.2987	00:13:43.650000	36918323	0.300553	00:13:43.650000	32670368	0.316163
Ferulic acid	00:13:51.900000	6227264	0.0493447	00:13:51.800000	6303244	0.0523606	00:13:51.850000	5891789	0.0516313				Ferulic acid	00:13:51.750000	6036668	0.0539135	00:13:51.750000	6043794	0.0555811	00:13:52	5431078	0.0539985	00:13:52	6361668	0.043514				Ferulic acid	00:13:51.800000	2681739	0.032565	00:13:51.900000	5795832	0.047184	00:13:51.850000	5726088	0.0554134
Tryptophan	00:14:36.050000	286351351	2.26904	00:14:35.950000	266483767	2.21366	00:14:35.950000	260530708	2.2831				Tryptophan	00:14:35.850000	109557681	0.97846	00:14:35.900000	122573642	1.12723	00:14:36.200000	47721693	0.474473	00:14:36.150000	52207793	0.357103				Tryptophan	00:14:35.900000	86002305	1.04435	00:14:36	120676464	0.98243	00:14:36.100000	119604650	1.15746
Sinapinic acid	00:14:45.450000	7243225	0.0573951	00:14:45.350000	7309927	0.0607231	00:14:45.350000	5551494	0.0486492				Sinapinic acid	00:14:45.350000	6484674	0.0579146	00:14:45.400000	5135583	0.0472288	00:14:45.700000	6399442	0.0636265	00:14:45.700000	7348934	0.050267				Sinapinic acid	00:14:45.400000	2905804	0.0352859	00:14:45.500000	5823936	0.0474128	00:14:45.500000	6206122	0.0600588
Sucrose	00:16:43.650000	1662710424	13.1753	00:16:43.900000	1627796536	13.522	00:16:44.510000	1587403684	13.9108				Sucrose	00:16:40.350000	40616820	0.362749	00:16:43.620000	1340849410	12.331	00:16:40.950000	1193048950	11.8619	00:16:43.620000	1461919236	9.99958				Sucrose	00:16:40.680000	57379581	0.696774	00:16:41.630000	105027827	0.855034	00:16:41.400000	1445491268	13.9885
Maltose	00:17:20.200000	316421425	2.50732	00:17:20.150000	332247852	2.75996	00:17:20.050000	317630745	2.78348				Maltose	00:17:20	281817083	2.51691	00:17:19.850000	268181657	2.4663	00:17:20.400000	263663362	2.62147	00:17:20.600000	338157944	2.31301				Maltose	00:17:19.900000	226153119	2.74623	00:17:20.550000	384975154	3.13409	00:17:20.500000	357103576	3.45582
Maltitol	00:17:47.200000	19996288	0.15845	00:17:47.250000	20701667	0.171967	00:17:47.250000	20235168	0.177326				Maltitol	00:17:47.400000	21968542	0.196201	00:17:47.200000	21552445	0.198205	00:17:47.750000	15981813	0.158899	00:17:48.100000	22173689	0.151669				Maltitol	00:17:47.200000	17819121	0.216382	00:17:45.400000	0.046875	3.8161e-10	00:17:47.800000	22767475	0.220329
													Compound	SP-1			SP-2			SP-3			SP-4						Compound	SP-1			SP-2			SP-3
														RT	AREA	ratio	RT	AREA	ratio	RT	AREA	ratio	RT	AREA	ratio					RT	AREA	ratio	RT	AREA	ratio	RT	AREA	ratio
													Hydrophilic compounds																Hydrophilic compounds
													Lactic acid	00:05:10.210000	15484969	0.102989	00:05:09.440000	15251393	0.105978	00:05:09.450000	13035495	0.116058	00:05:09.220000	17211944	0.140784				Lactic acid	00:05:09.450000	16013750	0.215693	00:05:10.310000	6657707	0.0512824	00:05:09.450000	5702972	0.0443117
													Valine	00:05:34.900000	1314094	0.00873993	00:05:34.400000	1284247	0.00892388	00:05:34.150000	1514943	0.0134879	00:05:33.850000	1425683	0.0116613				Valine	00:05:34.200000	745658	0.0100434	00:05:34.750000	1237791	0.00953435	00:05:34.200000	1654316	0.0128539
													Alanine	00:05:39.950000	18965096	0.126135	00:05:39.270000	19804006	0.137613	00:05:39.200000	37430780	0.333255	00:05:39	40032613	0.327444				Alanine	00:05:38.950000	19526646	0.263009	00:05:39.450000	39468102	0.304012	00:05:39.100000	75278911	0.584912
													Glycoric acid	00:06:05.600000	45387122	0.301866	00:06:05.400000	66548115	0.462425	00:06:05.300000	31502220	0.280472	00:06:05.100000	32764514	0.267995				Glycoric acid	00:06:05.400000	25270465	0.340373	00:06:05.680000	24955087	0.192222	00:06:05.430000	29641745	0.230314
													Malonic acid	00:06:45.500000	56151392	0.373458	00:06:45.400000	53438009	0.371326	00:06:45.240000	36912565	0.328642	00:06:45.430000	29709299	0.243005				Malonic acid	00:06:45.350000	27370796	0.368663	00:06:45.400000	52092664	0.401255	00:06:45.350000	54711226	0.425103
													Valine	00:06:52.050000	25019058	0.1664	00:06:52	21311421	0.148087	00:06:51.850000	24207790	0.215528	00:06:51.750000	24092602	0.197064				Valine	00:06:51.900000	8369028	0.112724	00:06:52	22959752	0.176852	00:06:51.950000	26899657	0.209009
													Serine	00:07:19.340000	5343101	0.0355365	00:07:19.740000	6075930	0.04222	00:07:18.540000	4864731	0.0433119	00:07:18.550000	4366257	0.0357135				Serine	00:07:18.700000	5023059	0.0676567	00:07:18.750000	11035674	0.0850047	00:07:18.700000	13610371	0.105752
													Ethanolamine	00:07:22.900000	32205047	0.214193	00:07:22.750000	37440639	0.260165	00:07:22.800000	50083585	0.445906	00:07:22.850000	60866002	0.497849				Ethanolamine	00:07:23.150000	22417670	0.301948	00:07:23.050000	26830446	0.206667	00:07:23	22741300	0.176698
													Phosphoric acid	00:07:24.400000	182883766	1.21635	00:07:24.350000	171301365	1.19033	00:07:24.250000	168962656	1.50432	00:07:24.200000	167088003	1.36668				Phosphoric acid	00:07:24.250000	133776645	1.80187	00:07:24.500000	254906845	1.96347	00:07:24.500000	283199414	2.20044
													Leucine	00:07:25.550000	10600029	0.0704999	00:07:25.450000	7682085	0.0533807	00:07:25.350000	13063098	0.116304	00:07:25.250000	14809147	0.12113				Leucine	00:07:25.400000	3791952	0.0510746	00:07:25.550000	9522827	0.0733516	00:07:25.550000	10707020	0.0831928
													Isoleucine	00:07:38.500000	11481517	0.0763626	00:07:38.500000	8584465	0.0596511	00:07:38.400000	13930488	0.124027	00:07:38.300000	15263181	0.124844				Isoleucine	00:07:38.400000	4473214	0.0602507	00:07:38.450000	10586842	0.0815474	00:07:38.450000	11210917	0.0871081
													Proline	00:07:43.720000	2073520	0.0137908	00:07:44.300000	1186572	0.00824517	00:07:43.950000	7342505	0.0653721	00:07:43.900000	9119274	0.0745904				Proline	00:07:44.050000	4286497	0.0577358	00:07:44.100000	13334763	0.102714	00:07:44.050000	13951051	0.108399
													Glycine	00:07:47.350000	10786704	0.0717415	00:07:46.840000	9826283	0.0682802	00:07:47.150000	13663512	0.12165	00:07:47.100000	15738966	0.128736				Glycine	00:07:47.250000	16258607	0.218991	00:07:47.300000	26863567	0.206922	00:07:47.300000	31744257	0.246651
													Succinic acid	00:07:51.800000	27885812	0.185466	00:07:51.790000	24338998	0.169125	00:07:51.490000	20804052	0.185224	00:07:51.540000	20360801	0.16654				Succinic acid	00:07:51.840000	7954783	0.107145	00:07:51.640000	18025217	0.138843	00:07:51.720000	19642992	0.152625
													Fumaric acid	00:08:12.140000	7133324	0.0474432	00:08:12.030000	6470973	0.044965	00:08:12	6823726	0.0607533	00:08:11.950000	7422479	0.0607116				Fumaric acid	00:08:12.010000	2262308	0.0304715	00:08:12.540000	5860566	0.0451423	00:08:12.280000	6575733	0.051093
													Serine	00:08:14.340000	1141848	0.00759434	00:08:13.970000	763900	0.00530813	00:08:14.130000	3191302	0.0284129	00:08:14	3929352	0.0321398				Serine	00:08:14.230000	4719567	0.0635689	00:08:14.330000	7259387	0.055917	00:08:14.220000	8856428	0.0688139
													Threonine	00:08:28.130000	1425251	0.00947923	00:08:28.100000	1091748	0.00758626	00:08:27.750000	3017763	0.0268679	00:08:27.890000	3417928	0.0279567				Threonine	00:08:28.020000	2564009	0.0345352	00:08:27.950000	4100693	0.0315865	00:08:53.800000	255939	0.00198863
													β-Alanine	00:08:54.600000	10270702	0.0683096	00:08:54.550000	5637568	0.0391739	00:08:54.400000	10336163	0.0920254	00:08:54.350000	11256167	0.092069				β-Alanine	00:08:54.450000	11271369	0.151817	00:08:54.600000	12436564	0.0957953	00:08:54.650000	24684400	0.191796
													Malic acid	00:09:22.750000	277158966	1.84336	00:09:22.700000	255276809	1.77385	00:09:22.500000	219954790	1.95831	00:09:22.500000	215186405	1.7601				Malic acid	00:09:22.400000	60592535	0.816134	00:09:22.550000	27406353	0.211103	00:09:22.550000	159686588	1.24075
													Aspartic acid	00:09:39.600000	88490809	0.588545	00:09:39.550000	80954779	0.562533	00:09:39.400000	79377838	0.70672	00:09:39.400000	84241737	0.689049				Aspartic acid	00:09:39.550000	118841263	1.6007	00:09:39.800000	224383991	1.72837	00:09:39.850000	238431841	1.8526
													Methionine	00:09:43.100000	5866727	0.0390191	00:09:43.100000	5193892	0.0360909	00:09:42.900000	6653732	0.0592398	00:09:42.900000	7014038	0.0573708				Methionine	00:09:42.900000	4338945	0.0584422	00:09:43.050000	8177466	0.0629887	00:09:43.050000	8969377	0.0696915
													Pyroglutamic acid	00:09:46.350000	146632688	0.975242	00:09:46.300000	151407514	1.05209	00:09:46.200000	134788643	1.20006	00:09:46.200000	148119745	1.21153				Pyroglutamic acid	00:09:46.150000	36987489	0.498193	00:09:46.350000	174496753	1.3441	00:09:46.350000	218694551	1.69924
													γ-Aminobutyric acid	00:09:47.400000	21673043	0.144146	00:09:47.400000	22019367	0.153007	00:09:47.250000	23271841	0.207195	00:09:47.200000	27755118	0.227021				γ-Aminobutyric acid	00:09:47.300000	37921915	0.510779	00:09:47.400000	66899202	0.515305	00:09:47.450000	78946031	0.613405
													Glutamic acid	00:10:28.250000	70211537	0.466971	00:10:28.250000	61952684	0.430492	00:10:28.050000	74622209	0.66438	00:10:28	71038969	0.581058				Glutamic acid	00:10:28.050000	68932659	0.928469	00:10:28.250000	102837347	0.792127	00:10:28.200000	101187078	0.786217
													Phenylalanine	00:10:36.700000	15572326	0.10357	00:10:36.750000	15084745	0.10482	00:10:36.550000	15531086	0.138277	00:10:36.500000	17194761	0.140643				Phenylalanine	00:10:36.600000	8784998	0.118327	00:10:36.750000	19549717	0.150586	00:10:36.700000	21356006	0.165935
													Xylose	00:10:40.200000	1405577	0.00934838	00:10:40.170000	1413405	0.00982137	00:10:39.860000	1156276	0.0102946	00:10:39.930000	1397073	0.0114273				Xylose	00:10:40.070000	634622	0.00854786	00:10:40.270000	1359796	0.0104741	00:10:39.920000	1576838	0.0122519
													Lyxose	00:10:43.530000	3427421	0.0227955	00:10:43.540000	3541917	0.0246118	00:10:43.340000	2754716	0.0245259	00:10:43.290000	3177447	0.0259897				Lyxose	00:10:43.380000	1641266	0.0221066	00:10:43.510000	3710102	0.0285779	00:10:43.500000	4210413	0.0327146
													Ribose	00:10:50.320000	3394348	0.0225755	00:10:50.330000	3913314	0.0271926	00:10:50.480000	2858900	0.0254535	00:10:49.920000	3685755	0.0301474				Ribose	00:10:50.180000	1557916	0.0209839	00:10:50.530000	3765749	0.0290065	00:10:50.360000	4390019	0.0341102
													Asparagine	00:10:52.550000	27068722	0.180032	00:10:52.550000	22942926	0.159424	00:10:52.400000	41547784	0.36991	00:10:52.350000	42405937	0.346856				Asparagine	00:10:53	245542255	3.30726	00:10:53.300000	339526511	2.61528	00:10:53.350000	350974124	2.72705
													Arabitol	00:11:08.660000	11308787	0.0752138	00:11:08.510000	12214351	0.0848742	00:11:08.650000	5000090	0.044517	00:11:08.760000	5944606	0.0486235				Arabitol	00:11:08.680000	752114	0.0101304	00:11:00.100000	229170	0.00176523	00:11:00.100000	202571	0.00157396
													Ribitol	00:11:11.700000	150355160	1	00:11:11.700000	143911213	1	00:11:11.400000	112318590	1	00:11:11.400000	122257945	1				Ribitol	00:11:11.400000	74243364	1	00:11:11.600000	129824353	1	00:11:11.550000	128701227	1
													Vanillic acid	00:11:38.800000	6059168	0.040299	00:11:38.800000	5180319	0.0359966	00:11:38.600000	4039439	0.0359641	00:11:38.550000	4522853	0.0369943				Vanillic acid	00:11:38.500000	1654313	0.0222823	00:11:38.700000	5375283	0.0414043	00:11:38.700000	6002160	0.0466364
													Shikimic acid	00:11:51.530000	14292228	0.0950565	00:11:51.640000	11841460	0.0822831	00:11:51.420000	9560787	0.085122	00:11:51.370000	11350212	0.0928382				Shikimic acid	00:11:50.460000	4006324	0.053962	00:11:51.250000	8173568	0.0629587	00:11:51.710000	8930926	0.0693927
													Citric acid	00:11:58.450000	750227788	4.9897	00:11:58.400000	731132364	5.08044	00:11:58.100000	731094861	6.50912	00:11:58	764011180	6.24917				Citric acid	00:11:56.850000	510689174	6.87858	00:11:58.050000	659972810	5.08358	00:11:58	681682003	5.29662
													D-pinitol	00:12:00.700000	186145961	1.23804	00:12:00.050000	181900788	1.26398	00:11:59.050000	183795353	1.63638	00:11:59	196194858	1.60476				D-pinitol	00:11:59.600000	107288636	1.44509	00:12:00.400000	163072450	1.2561	00:11:59.200000	169492316	1.31694
													Fructose	00:12:14.550000	37196158	0.247389	00:12:14.600000	38952229	0.270668	00:12:14.200000	27832648	0.247801	00:12:14.200000	30075543	0.246001				Fructose	00:12:14.200000	14800903	0.199357	00:12:14.450000	36205280	0.278879	00:12:14.450000	42203148	0.327916
													Fructose	00:12:18.470000	21651071	0.144	00:12:18.400000	22943777	0.15943	00:12:18.050000	17466623	0.15551	00:12:18.050000	20242009	0.165568				Fructose	00:12:18.100000	9268735	0.124843	00:12:18.250000	23360158	0.179937	00:12:18.250000	27117638	0.210702
													Galactose	00:12:23.200000	23544507	0.156593	00:12:23.150000	22991559	0.159762	00:12:22.850000	25404781	0.226185	00:12:22.850000	25736692	0.210511				Galactose	00:12:22.760000	7188791	0.0968274	00:12:23.050000	16407354	0.126381	00:12:23	17007985	0.132151
													Glucose	00:12:25.550000	27022374	0.179724	00:12:25.500000	27144682	0.188621	00:12:25.200000	24054926	0.214167	00:12:25.200000	25872685	0.211624				Glucose	00:12:25.250000	23436005	0.315665	00:12:25.400000	34435259	0.265245	00:12:25.350000	33381632	0.259373
													Syringic acid	00:12:34.150000	8015840	0.0533127	00:12:34.100000	7615975	0.0529213	00:12:33.900000	7931826	0.070619	00:12:33.900000	7657346	0.0626327				Syringic acid	00:12:33.850000	2631133	0.0354393	00:12:34.050000	7644972	0.058887	00:12:34.050000	8651064	0.0672182
													Mannose	00:12:38.550000	27336935	0.181816	00:12:38.500000	26844811	0.186537	00:12:37.990000	22324296	0.198759	00:12:38.090000	22453225	0.183655				Mannose	00:12:38.200000	18473080	0.248818	00:12:38.400000	31567165	0.243153	00:12:38.300000	36486642	0.283499
													Mannitol	00:12:40.990000	3573285	0.0237656	00:12:41.380000	4115322	0.0285963	00:12:41.010000	4462058	0.0397268	00:12:40.830000	4571473	0.037392				Mannitol	00:12:40.830000	2634145	0.0354799	00:12:41.300000	4698689	0.0361927	00:12:40.900000	5213983	0.0405123
													Sorbitol	00:12:43.460000	492490	0.00327551	00:12:43.410000	441395	0.00306713	00:12:43.080000	472422	0.00420609	00:12:43.060000	459016	0.00375449				Sorbitol	00:12:43.190000	91749	0.00123579	00:12:43.150000	163588	0.00126007	00:12:43.260000	155551	0.00120862
													p-Coumaric acid	00:12:53.600000	4149255	0.0275964	00:12:53.550000	3613121	0.0251066	00:12:53.200000	3121724	0.0277935	00:12:53.820000	3481688	0.0284782				p-Coumaric acid	00:12:53.200000	487155	0.0065616	00:12:53.350000	2283318	0.0175877	00:12:53.540000	2954887	0.0229593
													myo-inositiol	00:13:43.850000	35887717	0.238686	00:13:43.900000	32259933	0.224166	00:13:43.450000	31931242	0.284292	00:13:43.500000	32819231	0.268443				myo-inositiol	00:13:43.780000	20670905	0.278421	00:13:43.750000	34351288	0.264598	00:13:43.650000	34429532	0.267515
													Ferulic acid	00:13:51.950000	4535809	0.0301673	00:13:52	4277473	0.029723	00:13:51.700000	3772710	0.0335894	00:13:51.700000	3504220	0.0286625				Ferulic acid	00:13:51.800000	1485128	0.0200035	00:13:51.900000	4178555	0.0321862	00:13:51.850000	4607025	0.0357963
													Tryptophan	00:14:36.100000	19862833	0.132106	00:14:36.100000	17035356	0.118374	00:14:35.800000	44105266	0.39268	00:14:35.850000	50985771	0.417034				Tryptophan	00:14:35.850000	221624046	2.9851	00:14:36.150000	342421294	2.63757	00:14:36.150000	346773252	2.69441
													Sinapinic acid	00:14:45.750000	4495838	0.0299015	00:14:45.750000	5201902	0.0361466	00:14:45.450000	3922450	0.0349225	00:14:45.400000	4195253	0.0343148				Sinapinic acid	00:14:45.350000	1911005	0.0257397	00:14:45.550000	5668169	0.0436603	00:14:45.500000	6250015	0.0485622
													Sucrose	00:16:43.290000	1798951654	11.9647	00:16:40.850000	1679181518	11.6682	00:16:40.400000	1706116329	15.19	00:16:41.510000	1723896295	14.1005				Sucrose	00:16:40.210000	1352034256	18.2108	00:16:42.370000	1886578838	14.5318	00:16:40.500000	2034575088	15.8085
													Maltose	00:17:20.800000	383175506	2.54847	00:17:20.700000	370064501	2.57148	00:17:20.200000	331443450	2.95092	00:17:20.150000	310389813	2.53881				Maltose	00:17:19.750000	161116639	2.17012	00:17:20.350000	310235924	2.38966	00:17:20.400000	320256376	2.48837
													Maltitol	00:17:48.200000	23141995	0.153916	00:17:48.150000	21883929	0.152065	00:17:47.450000	23248772	0.20699	00:17:47.400000	23609152	0.193109				Maltitol	00:17:47.050000	12654654	0.170448	00:17:47.800000	18736606	0.144323	00:17:47.800000	22310822	0.173354
																													Compound	SCJ-1			SCJ-2			SCJ-3
																														RT	AREA	ratio	RT	AREA	ratio	RT	AREA	ratio
																													Hydrophilic compounds
																													Lactic acid	00:05:09.410000	11070853	0.123692	00:05:10.070000	9340775	0.0719824	00:05:10.200000	18626415	0.1434
																													Valine	00:05:34.250000	1096531	0.0122513	00:05:34.650000	1614146	0.012439	00:05:34.850000	1519683	0.0116997
																													Alanine	00:05:38.950000	44413768	0.496224	00:05:39.350000	72640580	0.559787	00:05:39.500000	70000116	0.538913
																													Glycoric acid	00:06:05.400000	22240491	0.248488	00:06:05.300000	27784932	0.214118	00:06:05.700000	30538557	0.235109
																													Malonic acid	00:06:45.350000	41343379	0.46192	00:06:45.350000	70007779	0.539498	00:06:45.450000	48822118	0.375869
																													Valine	00:06:51.950000	13007019	0.145324	00:06:51.900000	34285792	0.264215	00:06:52	20332909	0.156538
																													Serine	00:07:18.700000	6271713	0.0700723	00:07:18.700000	13296181	0.102464	00:07:18.750000	10476119	0.080653
																													Ethanolamine	00:07:23.150000	23259955	0.259878	00:07:23.100000	31602110	0.243534	00:07:23.050000	25889033	0.199313
																													Phosphoric acid	00:07:24.350000	206365813	2.30568	00:07:24.650000	327756533	2.52577	00:07:24.600000	316142011	2.4339
																													Leucine	00:07:25.500000	7220401	0.0806718	00:07:25.600000	14764976	0.113783	00:07:25.650000	9525274	0.0733327
																													Isoleucine	00:07:38.450000	9159931	0.102342	00:07:38.450000	18055908	0.139143	00:07:38.450000	11243086	0.0865577
																													Proline	00:07:44.050000	10984454	0.122727	00:07:44.050000	27702133	0.21348	00:07:44.100000	16020949	0.123341
																													Glycine	00:07:47.250000	21756300	0.243078	00:07:47.300000	36905904	0.284406	00:07:47.300000	29649319	0.228263
																													Succinic acid	00:07:51.620000	15472919	0.172875	00:07:51.650000	30625804	0.23601	00:07:51.860000	42162287	0.324597
																													Fumaric acid	00:08:12.130000	3206961	0.0358306	00:08:12.040000	6808289	0.0524664	00:08:12.050000	7952761	0.0612263
																													Serine	00:08:14.250000	10558424	0.117967	00:08:14.250000	20052695	0.154531	00:08:13.860000	7006114	0.0539383
																													Threonine	00:08:27.980000	4564026	0.0509928	00:08:27.940000	7857844	0.0605545	00:08:28.180000	3409009	0.0262451
																													β-Alanine	00:08:54.450000	11983164	0.133885	00:08:54.550000	22402953	0.172643	00:08:54.550000	18536808	0.14271
																													Malic acid	00:09:22.450000	118858508	1.32798	00:09:22.650000	44614295	0.343809	00:09:22.700000	314896768	2.42431
																													Aspartic acid	00:09:39.500000	100589934	1.12387	00:09:39.750000	234683046	1.80853	00:09:39.550000	113153919	0.871144
																													Methionine	00:09:42.900000	4480974	0.0500648	00:09:43.050000	7971999	0.0614342	00:09:43	7142499	0.0549883
																													Pyroglutamic acid	00:09:46.150000	55481759	0.619884	00:09:46.350000	188183409	1.45019	00:09:46.300000	184073869	1.41714
																													γ-Aminobutyric acid	00:09:47.300000	51841481	0.579212	00:09:47.400000	92771765	0.714923	00:09:47.350000	43675692	0.336248
																													Glutamic acid	00:10:28.100000	95334659	1.06515	00:10:28.300000	134865284	1.03931	00:10:28.100000	75841433	0.583884
																													Phenylalanine	00:10:36.600000	15211162	0.169951	00:10:36.750000	26635942	0.205263	00:10:36.600000	14227978	0.109538
																													Xylose	00:10:40.030000	1098083	0.0122686	00:10:40.010000	2016589	0.0155403	00:10:40.080000	1837962	0.01415
																													Lyxose	00:10:43.420000	2919573	0.0326197	00:10:43.490000	5784475	0.0445766	00:10:43.360000	3894342	0.0299816
																													Ribose	00:10:50.060000	1737048	0.0194076	00:10:50.290000	3467869	0.0267243	00:10:50.440000	3919785	0.0301774
																													Asparagine	00:10:52.750000	168182825	1.87907	00:10:53	243674167	1.87781	00:10:52.600000	97540813	0.750942
																													Arabitol	00:11:08.870000	5946574	0.0664396	00:11:00.050000	481917	0.00371377	00:11:08.530000	2922581	0.0225002
																													Ribitol	00:11:11.400000	89503402	1	00:11:11.600000	129764762	1	00:11:11.460000	129891242	1
																													Vanillic acid	00:11:38.600000	2212808	0.0247232	00:11:38.700000	4857952	0.0374366	00:11:38.650000	3795343	0.0292194
																													Shikimic acid	00:11:50.670000	5345332	0.0597221	00:11:51.430000	9205984	0.0709436	00:11:51.420000	8391318	0.0646026
																													Citric acid	00:11:57.050000	539244392	6.02485	00:11:58.150000	660132526	5.08715	00:11:58.350000	694237380	5.34476
																													D-pinitol	00:11:59.860000	186370241	2.08227	00:11:59.050000	229813809	1.771	00:12:00.750000	204529511	1.57462
																													Fructose	00:12:14.300000	33128889	0.370141	00:12:14.450000	77969067	0.600849	00:12:14.400000	84077163	0.647289
																													Fructose	00:12:18.150000	21053428	0.235225	00:12:18.250000	50865873	0.391985	00:12:18.200000	54220313	0.417429
																													Galactose	00:12:22.900000	11865787	0.132574	00:12:23.050000	23329077	0.17978	00:12:23	37668379	0.289999
																													Glucose	00:12:25.250000	37139451	0.41495	00:12:25.450000	68434615	0.527374	00:12:25.350000	60306242	0.464283
																													Syringic acid	00:12:33.900000	2724094	0.0304356	00:12:34.050000	5139559	0.0396067	00:12:33.950000	4720235	0.0363399
																													Mannose	00:12:38.250000	27998188	0.312817	00:12:38.420000	59798671	0.460824	00:12:38.300000	36462801	0.280718
																													Mannitol	00:12:40.920000	4176561	0.0466637	00:12:41.040000	6677665	0.0514598	00:12:41.150000	11753263	0.0904854
																													Sorbitol	00:12:43.130000	258098	0.00288367	00:12:43.090000	406467	0.00313234	00:12:43.050000	872667	0.00671844
																													p-Coumaric acid	00:12:53.300000	1376557	0.0153799	00:12:53.290000	3941208	0.0303719	00:12:53.350000	4774762	0.0367597
																													myo-inositiol	00:13:43.650000	54076738	0.604186	00:13:43.850000	67292071	0.51857	00:13:43.700000	49358555	0.379999
																													Ferulic acid	00:13:51.850000	2143222	0.0239457	00:13:51.850000	4101961	0.0316107	00:13:51.800000	2853126	0.0219655
																													Tryptophan	00:14:35.950000	218446198	2.44065	00:14:36.730000	47092989	0.36291	00:14:35.900000	62081657	0.477951
																													Sinapinic acid	00:14:45.400000	1594888	0.0178193	00:14:45.500000	3703716	0.0285418	00:14:45.500000	3264244	0.0251306
																													Sucrose	00:16:40.340000	1367897282	15.2832	00:16:42.490000	95420146	0.735332	00:16:43.290000	2111810459	16.2583
																													Maltose	00:17:19.950000	244916319	2.73639	00:17:20.750000	396481605	3.05539	00:17:20.400000	279012951	2.14805
																													Maltitol	00:17:47.250000	20610725	0.230279	00:17:48.150000	26094111	0.201088	00:17:47.750000	24648250	0.189761
																													Compound	CJ-3-1			CJ-3-2			CJ-3-3
																														RT	AREA	ratio	RT	AREA	ratio	RT	AREA	ratio
																													Hydrophilic compounds
																													Lactic acid	00:05:09.440000	6089448	0.0785386	00:05:08.770000	7348096	0.0492345	00:05:10.200000	18626415	0.1434
																													Valine	00:05:34.300000	810164	0.0104491	00:05:33.700000	1334019	0.00893834	00:05:34.850000	1519683	0.0116997
																													Alanine	00:05:38.950000	21607019	0.278676	00:05:38.650000	93463077	0.626232	00:05:39.500000	70000116	0.538913
																													Glycoric acid	00:06:05.450000	21780718	0.280917	00:06:04.880000	35665535	0.23897	00:06:05.700000	30538557	0.235109
																													Malonic acid	00:06:45.350000	26992773	0.348139	00:06:45.150000	56237629	0.37681	00:06:45.450000	48822118	0.375869
																													Valine	00:06:51.950000	8196458	0.105714	00:06:51.700000	22447014	0.150402	00:06:52	20332909	0.156538
																													Serine	00:07:18.700000	5097709	0.0657476	00:07:18.550000	9870442	0.066135	00:07:18.750000	10476119	0.080653
																													Ethanolamine	00:07:23.150000	15030478	0.193855	00:07:22.900000	55739305	0.373471	00:07:23.050000	25889033	0.199313
																													Phosphoric acid	00:07:24.250000	137290867	1.77071	00:07:24.450000	294547387	1.97356	00:07:24.600000	316142011	2.4339
																													Leucine	00:07:25.400000	4184059	0.0539638	00:07:25.450000	8946298	0.059943	00:07:25.650000	9525274	0.0733327
																													Isoleucine	00:07:38.400000	4757633	0.0613615	00:07:38.300000	10971120	0.0735099	00:07:38.450000	11243086	0.0865577
																													Proline	00:07:44.050000	4616801	0.0595451	00:07:43.900000	13785438	0.0923667	00:07:44.100000	16020949	0.123341
																													Glycine	00:07:47.300000	15536246	0.200379	00:07:47.150000	32121275	0.215223	00:07:47.300000	29649319	0.228263
																													Succinic acid	00:07:51.800000	8254758	0.106466	00:07:51.620000	38659380	0.25903	00:07:51.860000	42162287	0.324597
																													Fumaric acid	00:08:12	2371207	0.0305826	00:08:12	7672831	0.0514104	00:08:12.050000	7952761	0.0612263
																													Serine	00:08:14.090000	4229129	0.0545451	00:08:14.090000	6126854	0.0410518	00:08:13.860000	7006114	0.0539383
																													Threonine	00:08:28.030000	2461144	0.0317426	00:08:27.830000	3467597	0.023234	00:08:28.180000	3409009	0.0262451
																													β-Alanine	00:08:54.450000	7320597	0.0944173	00:08:54.450000	19557325	0.13104	00:08:54.550000	18536808	0.14271
																													Malic acid	00:09:22.350000	12928445	0.166744	00:09:22.700000	317212306	2.12542	00:09:22.700000	314896768	2.42431
																													Aspartic acid	00:09:39.500000	183033502	2.36067	00:09:39.650000	150647705	1.00939	00:09:39.550000	113153919	0.871144
																													Methionine	00:09:42.900000	4141812	0.053419	00:09:43.050000	10941723	0.073313	00:09:43	7142499	0.0549883
																													Pyroglutamic acid	00:09:46.150000	45753631	0.590107	00:09:46.300000	146288084	0.980176	00:09:46.300000	184073869	1.41714
																													γ-Aminobutyric acid	00:09:47.300000	6092047	0.0785721	00:09:47.350000	58705431	0.393345	00:09:47.350000	43675692	0.336248
																													Glutamic acid	00:10:28	70697231	0.911817	00:10:28.200000	93954155	0.629522	00:10:28.100000	75841433	0.583884
																													Phenylalanine	00:10:36.600000	9716453	0.125318	00:10:36.650000	16101384	0.107884	00:10:36.600000	14227978	0.109538
																													Xylose	00:10:40	619532	0.00799041	00:10:39.870000	1626134	0.0108956	00:10:40.080000	1837962	0.01415
																													Lyxose	00:10:43.430000	1670162	0.0215409	00:10:43.460000	3698314	0.0247799	00:10:43.360000	3894342	0.0299816
																													Ribose	00:10:50.160000	1468714	0.0189427	00:10:50.190000	3692622	0.0247417	00:10:50.440000	3919785	0.0301774
																													Asparagine	00:10:53	240193625	3.09789	00:10:52.650000	105618822	0.707679	00:10:52.600000	97540813	0.750942
																													Arabitol	00:11:08.760000	1041358	0.0134309	00:11:08.760000	3065017	0.0205366	00:11:08.530000	2922581	0.0225002
																													Ribitol	00:11:11.400000	77534488	1	00:11:11.490000	149246792	1	00:11:11.460000	129891242	1
																													Vanillic acid	00:11:38.890000	1774578	0.0228876	00:11:38.700000	4004484	0.0268313	00:11:38.650000	3795343	0.0292194
																													Shikimic acid	00:11:50.500000	4113717	0.0530566	00:11:51.380000	10540118	0.0706221	00:11:51.420000	8391318	0.0646026
																													Citric acid	00:11:56.770000	527223938	6.79986	00:11:58.300000	717907952	4.81021	00:11:58.350000	694237380	5.34476
																													D-pinitol	00:11:59.610000	111975409	1.4442	00:12:00.700000	205823042	1.37908	00:12:00.750000	204529511	1.57462
																													Fructose	00:12:14.240000	16747445	0.216	00:12:14.500000	100595678	0.674022	00:12:14.400000	84077163	0.647289
																													Fructose	00:12:18.050000	10714201	0.138186	00:12:18.300000	65388849	0.438126	00:12:18.200000	54220313	0.417429
																													Galactose	00:12:22.900000	7509365	0.0968519	00:12:23.100000	38893225	0.260597	00:12:23	37668379	0.289999
																													Glucose	00:12:25.200000	23289270	0.300373	00:12:25.450000	63295974	0.424103	00:12:25.350000	60306242	0.464283
																													Syringic acid	00:12:33.900000	2893666	0.037321	00:12:33.930000	4630446	0.0310254	00:12:33.950000	4720235	0.0363399
																													Mannose	00:12:38.200000	16611989	0.214253	00:12:38.400000	36124866	0.242048	00:12:38.300000	36462801	0.280718
																													Mannitol	00:12:41.170000	2941646	0.0379398	00:12:41.200000	12035638	0.0806425	00:12:41.150000	11753263	0.0904854
																													Sorbitol	00:12:42.990000	104485	0.00134759	00:12:43.120000	923752	0.00618943	00:12:43.050000	872667	0.00671844
																													p-Coumaric acid	00:12:53.300000	579660	0.00747616	00:12:53.450000	4463074	0.029904	00:12:53.350000	4774762	0.0367597
																													myo-inositiol	00:13:43.600000	21316783	0.274933	00:13:43.750000	50788029	0.340296	00:13:43.700000	49358555	0.379999
																													Ferulic acid	00:13:51.850000	1530964	0.0197456	00:13:51.850000	2812957	0.0188477	00:13:51.800000	2853126	0.0219655
																													Tryptophan	00:14:36	234677889	3.02675	00:14:36.050000	65762513	0.440629	00:14:35.900000	62081657	0.477951
																													Sinapinic acid	00:14:45.400000	1930530	0.024899	00:14:45.550000	3352559	0.0224632	00:14:45.500000	3264244	0.0251306
																													Sucrose	00:16:40.160000	287595859	3.70926	00:16:40.600000	205415135	1.37635	00:16:43.290000	2111810459	16.2583
																													Maltose	00:17:44.950000	0.34375	4.43351e-09	00:17:20.400000	274433344	1.83879	00:17:20.400000	279012951	2.14805
																													Maltitol	00:17:47.050000	13659165	0.176169	00:17:47.800000	21482531	0.14394	00:17:47.750000	24648250	0.189761

## Sheet: Table S4
Table S4-1. Data of lipophilic compounds in soybean seeds cultivated in Jeonju (2020), identified using GC-TOF-MS.													Table S4-2. Data of lipophilic compounds in soybean seeds cultivated in Jeonju (2021), identified using GC-TOF-MS.													Table S4-3. Data of lipophilic compounds in soybean seeds cultivated in Jeonju (2022), identified using GC-TOF-MS.
Compound	KA-1			KA-2			KA-3						Compound	KA-1			KA-2			KA-3						Compound	KA-1			KA-2			KA-3
	RT	AREA	ratio	RT	AREA	ratio	RT	AREA	ratio					RT	AREA	ratio	RT	AREA	ratio	RT	AREA	ratio					RT	AREA	ratio	RT	AREA	ratio	RT	AREA	ratio
Hydrophilic compounds													Hydrophilic compounds													Hydrophilic compounds
Lactic acid	00:05:09.280000	27060627	0.213215	00:05:09.600000	30358972	0.249209	00:05:08.950000	35347159	0.292132				Lactic acid	00:05:09.150000	618429553	4.75808	00:05:10.650000	672754850	4.91463	00:05:09.250000	603502092	4.91038				Lactic acid	00:05:10.750000	42854176	0.44888	00:05:09.490000	32560995	0.283855	00:05:09.960000	27698256	0.297898
Valine	00:05:33.700000	1268615	0.00999563	00:05:34.400000	1996303	0.0163871	00:05:38.450000	1403897	0.0116027				Valine	00:05:33.250000	1595021	0.0122718	00:05:34.600000	2514124	0.0183663	00:05:33.450000	1809537	0.0147232				Valine	00:05:35.750000	2249750	0.0235652	00:05:34.400000	1601410	0.0139605	00:05:35	1899250	0.0204267
Alanine	00:05:38.950000	866814724	6.82978	00:05:39.200000	646598998	5.30776	00:05:38.600000	779669959	6.44371				Alanine	00:05:38.600000	811698569	6.24505	00:05:39.650000	670479853	4.89801	00:05:38.700000	748938623	6.09372				Alanine	00:05:39.700000	349898410	3.66504	00:05:39.150000	876322810	7.63946	00:05:39.300000	380885362	4.09647
Glycoric acid	00:06:04.950000	55175138	0.434734	00:06:05.500000	32789638	0.269161	00:06:04.650000	39173927	0.323759				Glycoric acid	00:06:04.700000	41843664	0.321937	00:06:05.480000	52894040	0.386403	00:06:15.450000	54583897	0.44412				Glycoric acid	00:06:05.150000	6076363	0.0636474	00:06:05.450000	75336608	0.656757	00:06:05.650000	41428564	0.445569
Malonic acid	00:06:45.150000	106485141	0.839014	00:06:45.450000	97076050	0.796871	00:06:45	119805240	0.99015				Malonic acid	00:06:44.950000	108553122	0.835187	00:06:45.350000	134196324	0.980336	00:06:45	87658120	0.713227				Malonic acid	00:06:45.850000	87616978	0.917752	00:06:45.400000	139023592	1.21196	00:06:45.600000	101163459	1.08802
Valine	00:06:51.600000	52801679	0.416033	00:06:51.950000	23939935	0.196516	00:06:51.500000	70510686	0.582747				Valine	00:06:51.450000	93365465	0.718336	00:06:51.850000	89686057	0.655178	00:06:51.550000	79210132	0.644491				Valine	00:06:52.300000	20404024	0.213724	00:06:51.950000	49258636	0.429419	00:06:52	22198515	0.238748
Serine	00:07:18.500000	44961371	0.354258	00:07:18.750000	53848252	0.442026	00:07:18.350000	26966395	0.222868				Serine	00:07:18.350000	33109207	0.254736	00:07:18.650000	44156333	0.322572	00:07:18.350000	29174495	0.237377				Serine	00:07:19.100000	70351468	0.736903	00:07:18.750000	49519402	0.431692	00:07:18.850000	59490136	0.639823
Ethanolamine	00:07:22.950000	211195694	1.66405	00:07:23.150000	130147133	1.06834	00:07:22.900000	143926575	1.1895				Ethanolamine	00:07:22.700000	124883430	0.960829	00:07:22.950000	109476998	0.799755	00:07:22.800000	124647291	1.01419				Ethanolamine	00:07:23.150000	30992585	0.324635	00:07:22.850000	113949510	0.99337	00:07:23.200000	44814859	0.481989
Phosphoric acid	00:07:24.450000	328996132	2.59221	00:07:24.500000	258791795	2.12435	00:07:24.300000	294594945	2.43473				Phosphoric acid	00:07:24.600000	291562754	2.24323	00:07:24.900000	345795960	2.52612	00:07:24.550000	317300033	2.5817				Phosphoric acid	00:07:24.800000	285043650	2.98572	00:07:24.650000	353456677	3.08131	00:07:24.600000	269143324	2.89467
Leucine	00:07:25.350000	41253238	0.325041	00:07:25.550000	14171075	0.116327	00:07:25.300000	47274159	0.390705				Leucine	00:07:25.400000	52629542	0.404922	00:07:25.700000	52148875	0.38096	00:07:25.450000	69008386	0.561485				Leucine	00:07:25.700000	8076200	0.0845949	00:07:25.600000	15564412	0.135685	00:07:25.550000	8560188	0.0920658
Isoleucine	00:07:38.300000	31047590	0.244629	00:07:38.450000	13987223	0.114817	00:07:38.280000	44572769	0.368379				Isoleucine	00:07:38.200000	43369617	0.333677	00:07:38.450000	42039459	0.307108	00:07:38.250000	56189437	0.457184				Isoleucine	00:07:38.650000	9776915	0.102409	00:07:38.500000	21039505	0.183415	00:07:38.550000	10686347	0.114933
Proline	00:07:43.900000	42876214	0.337829	00:07:44.050000	14616071	0.119979	00:07:43.900000	52991508	0.437957				Proline	00:07:43.850000	67764420	0.521366	00:07:44.050000	71649344	0.523415	00:07:43.900000	97540862	0.793638				Proline	00:07:44.250000	29600706	0.310055	00:07:44.100000	76338323	0.66549	00:07:44.150000	42542290	0.457547
Glycine	00:07:47.200000	206746398	1.62899	00:07:47.400000	150207856	1.23302	00:07:47.150000	186413898	1.54065				Glycine	00:07:47.100000	151743265	1.16748	00:07:47.250000	164061580	1.19851	00:07:47.150000	159325500	1.29635				Glycine	00:07:47.500000	60870109	0.63759	00:07:47.350000	134229607	1.17016	00:07:47.400000	76629838	0.824163
Succinic acid	00:07:51.700000	54802718	0.4318	00:07:51.750000	46285122	0.379942	00:07:51.760000	46661525	0.385642				Succinic acid	00:07:51.600000	84988381	0.653884	00:07:51.750000	120049061	0.876987	00:07:51.650000	106754614	0.868606				Succinic acid	00:07:51.840000	30630438	0.320841	00:07:51.820000	39326443	0.342834	00:07:51.790000	27611769	0.296968
Fumaric acid	00:08:12	10612499	0.0836176	00:08:12.050000	8561688	0.0702806	00:08:11.950000	10604667	0.087644				Fumaric acid	00:08:11.900000	11989021	0.0922412	00:08:11.950000	14577343	0.106491	00:08:11.950000	13233984	0.107678				Fumaric acid	00:08:12.200000	6088564	0.0637752	00:08:12.100000	11248357	0.0980591	00:08:12.100000	7564512	0.0813572
Serine	00:08:14.300000	143848752	1.13341	00:08:14.300000	99542092	0.817114	00:08:14.300000	184022119	1.52088				Serine	00:08:14.150000	81180100	0.624584	00:08:14.250000	97784887	0.714342	00:08:14.200000	104981542	0.854179				Serine	00:08:14.360000	9216326	0.0965373	00:08:14.400000	122359935	1.06669	00:08:14.350000	26922964	0.28956
Threonine	00:08:28.150000	19730847	0.155463	00:08:28.200000	13542818	0.111169	00:08:28.100000	28045200	0.231784				Threonine	00:08:28.050000	18333753	0.141056	00:08:28.100000	19721052	0.144067	00:08:28.100000	20901071	0.170061				Threonine	00:08:28.110000	1535244	0.0160811	00:08:24.650000	33571	0.00029266	00:08:28.420000	4556133	0.0490017
β-Alanine	00:08:54.500000	115939003	0.913502	00:08:54.600000	106057970	0.870601	00:08:54.450000	132820135	1.09771				β-Alanine	00:08:54.400000	129552969	0.996756	00:08:54.500000	142681289	1.04232	00:08:54.400000	124755043	1.01507				β-Alanine	00:08:54.650000	37274234	0.390433	00:08:54.500000	74361758	0.648259	00:08:54.600000	56480073	0.60745
Malic acid	00:09:22.550000	172939319	1.36262	00:09:22.500000	159153986	1.30645	00:09:22.500000	192395155	1.59008				Malic acid	00:09:22.450000	193151711	1.48607	00:09:22.450000	221221794	1.61608	00:09:22.450000	178872626	1.45539				Malic acid	00:09:22.600000	173637675	1.81878	00:09:22.600000	200387383	1.7469	00:09:22.600000	193698668	2.08325
Aspartic acid	00:09:39.650000	125766032	0.990931	00:09:39.550000	101012468	0.829184	00:09:39.700000	156298935	1.29176				Aspartic acid	00:09:39.400000	56766915	0.436754	00:09:39.350000	61807068	0.451515	00:09:39.400000	60295839	0.490595				Aspartic acid	00:09:39.550000	114474449	1.19907	00:09:39.900000	235922648	2.05669	00:09:39.700000	171280043	1.84214
Methionine	00:09:43.050000	50497068	0.397875	00:09:42.950000	33496119	0.274961	00:09:43.050000	64509881	0.533153				Methionine	00:09:42.950000	38902817	0.299311	00:09:42.900000	39704446	0.29005	00:09:43	40622682	0.330525				Methionine	00:09:43.050000	17847997	0.186951	00:09:43.100000	44598451	0.388793	00:09:43.050000	31024420	0.333671
Pyroglutamic acid	00:09:46.250000	151296061	1.19209	00:09:46.250000	92898088	0.762575	00:09:46.250000	155850507	1.28805				Pyroglutamic acid	00:09:46.300000	282065866	2.17016	00:09:46.250000	281740759	2.05818	00:09:46.250000	253390739	2.06171				Pyroglutamic acid	00:09:46.350000	187916419	1.96835	00:09:46.450000	236039434	2.05771	00:09:46.300000	171446953	1.84393
γ-Aminobutyric acid	00:09:47.400000	166550543	1.31228	00:09:47.300000	121608639	0.998253	00:09:47.400000	174552114	1.44261				γ-Aminobutyric acid	00:09:47.300000	188331521	1.44899	00:09:47.300000	195757709	1.43006	00:09:47.300000	171870856	1.39842				γ-Aminobutyric acid	00:09:47.350000	66417346	0.695695	00:09:47.500000	135215290	1.17876	00:09:47.450000	108459486	1.16649
Glutamic acid	00:10:28.500000	224076569	1.76554	00:10:28.350000	186925523	1.53442	00:10:28.450000	223300011	1.8455				Glutamic acid	00:10:28.600000	282296013	2.17193	00:10:28.820000	299832836	2.19035	00:10:28.550000	277485680	2.25775				Glutamic acid	00:10:28.250000	110084210	1.15309	00:10:28.400000	169500953	1.47765	00:10:28.300000	138801992	1.49283
Phenylalanine	00:10:36.700000	18366528	0.144713	00:10:36.650000	12261965	0.100655	00:10:36.700000	18173187	0.150195				Phenylalanine	00:10:36.650000	36419411	0.280204	00:10:36.500000	37557665	0.274368	00:10:36.650000	34451737	0.280315				Phenylalanine	00:10:36.700000	11325025	0.118625	00:10:36.700000	22456237	0.195765	00:10:36.700000	15682174	0.168664
Xylose	00:10:39.970000	1308596	0.0103106	00:10:40.030000	1167211	0.00958132	00:10:39.810000	1324667	0.0109479				Xylose	00:10:39.890000	1300747	0.0100077	00:10:39.930000	1615871	0.0118043	00:10:39.890000	1282326	0.0104336				Xylose	00:10:40.040000	1059385	0.0110966	00:10:40.030000	1158173	0.0100965	00:10:40.150000	1240214	0.0133386
Lyxose	00:10:43.370000	2947851	0.0232266	00:10:43.410000	2565476	0.0210593	00:10:43.330000	2887374	0.0238632				Lyxose	00:10:43.310000	5287647	0.0406821	00:10:43.180000	6607945	0.0482726	00:10:43.310000	5580491	0.0454055				Lyxose	00:10:43.500000	3072845	0.0321868	00:10:43.480000	3901212	0.0340093	00:10:43.460000	3538284	0.0380547
Ribose	00:10:50.380000	3201368	0.0252241	00:10:50.320000	2846642	0.0233673	00:10:50.350000	2917814	0.0241148				Ribose	00:10:50.140000	2256429	0.0173605	00:10:50.020000	2934809	0.0214395	00:10:49.990000	2682980	0.02183				Ribose	00:10:50.280000	3023849	0.0316736	00:10:50.450000	3662065	0.0319246	00:10:50.330000	3899865	0.0419435
Asparagine	00:10:53.500000	309423246	2.438	00:10:53.300000	309880398	2.54372	00:10:53.450000	332697894	2.74964				Asparagine	00:10:53.050000	204299770	1.57184	00:10:53.050000	249210876	1.82054	00:10:52.950000	210031300	1.70891				Asparagine	00:10:53	207826826	2.1769	00:10:53.350000	324197715	2.82624	00:10:53.250000	302741416	3.25602
Arabitol	00:11:08.960000	7730364	0.0609088	00:11:08.720000	7734335	0.0634891	00:11:08.930000	6328834	0.0523057				Arabitol	00:11:09	135051511	1.03906	00:11:08.900000	142690254	1.04239	00:11:09	128709428	1.04724				Arabitol	00:11:09.500000	444225	0.00465308	00:11:08.880000	7991112	0.0696636	00:11:09	4903422	0.0527369
Ribitol	00:11:11.500000	126917016	1	00:11:11.500000	121821521	1	00:11:11.500000	120997045	1				Ribitol	00:11:11.500000	129974657	1	00:11:11.450000	136888118	1	00:11:11.450000	122903450	1				Ribitol	00:11:11.500000	95469082	1	00:11:11.200000	114709986	1	00:11:11.550000	92978994	1
Vanillic acid	00:11:38.600000	4434736	0.034942	00:11:38.600000	4894323	0.0401762	00:11:38.650000	5622957	0.0464719				Vanillic acid	00:11:38.220000	4019055	0.0309218	00:11:38.450000	5296923	0.0386953	00:11:38.550000	4537063	0.0369157				Vanillic acid	00:11:38.600000	3378447	0.0353879	00:11:38.650000	5280313	0.0460319	00:11:38.650000	4841665	0.0520727
Shikimic acid	00:11:50.680000	7018165	0.0552973	00:11:50.700000	8377054	0.068765	00:11:51.030000	8498205	0.0702348				Shikimic acid	00:11:50.810000	4109484	0.0316176	00:11:50.830000	5298583	0.0387074	00:11:50.670000	4676580	0.0380508				Shikimic acid	00:11:50.710000	6133235	0.0642432	00:11:51.080000	7363922	0.064196	00:11:50.750000	6679824	0.0718423
Citric acid	00:11:57.600000	562323853	4.43064	00:11:57.200000	572475071	4.69929	00:11:57.500000	604631868	4.99708				Citric acid	00:11:57.400000	536509947	4.1278	00:11:57.450000	555016268	4.05452	00:11:56.140000	555797896	4.52223				Citric acid	00:11:57.300000	497406520	5.21013	00:11:57.650000	540981691	4.71608	00:11:57.350000	489821917	5.26809
D-pinitol	00:12:00.050000	217118243	1.71071	00:12:00.150000	206120291	1.69199	00:12:00.400000	222557724	1.83936				D-pinitol	00:12:00.200000	195674857	1.50548	00:12:00.100000	204075416	1.49082	00:12:00.090000	186196315	1.51498				D-pinitol	00:12:00	148370574	1.55412	00:12:00.250000	159281963	1.38856	00:12:00	142185073	1.52922
Fructose	00:12:14.350000	35608383	0.280564	00:12:14.250000	29547102	0.242544	00:12:14.300000	30650029	0.253312				Fructose	00:12:14.200000	55088743	0.423842	00:12:14.150000	69522703	0.50788	00:12:14.200000	62084364	0.505147				Fructose	00:12:14.350000	30432665	0.31877	00:12:14.400000	39672157	0.345847	00:12:14.400000	36403235	0.391521
Fructose	00:12:18.150000	22550061	0.177676	00:12:18.100000	18803132	0.15435	00:12:18.150000	19524317	0.161362				Fructose	00:12:18.100000	36232510	0.278766	00:12:18	45529808	0.332606	00:12:18.050000	40925936	0.332993				Fructose	00:12:18.150000	19146281	0.20055	00:12:18.250000	25112031	0.218918	00:12:18.200000	23254527	0.250105
Galactose	00:12:23	28961490	0.228192	00:12:22.950000	22347846	0.183447	00:12:22.950000	23624431	0.195248				Galactose	00:12:22.950000	76720957	0.590276	00:12:22.850000	86079154	0.628829	00:12:22.900000	68421047	0.556706				Galactose	00:12:23.050000	18238980	0.191046	00:12:23.050000	23657963	0.206242	00:12:23	19651359	0.211353
Glucose	00:12:25.300000	47903725	0.377441	00:12:25.250000	41101862	0.337394	00:12:25.250000	40371965	0.333661				Glucose	00:12:25.250000	78295995	0.602394	00:12:25.150000	88414108	0.645886	00:12:25.200000	82255270	0.669267				Glucose	00:12:25.350000	31914451	0.334291	00:12:25.350000	42546790	0.370907	00:12:25.400000	46827076	0.503631
Syringic acid	00:12:34	8105985	0.0638684	00:12:33.900000	6524150	0.053555	00:12:34	10097982	0.0834564				Syringic acid	00:12:33.950000	8103259	0.0623449	00:12:33.850000	10939147	0.079913	00:12:33.900000	9402229	0.0765009				Syringic acid	00:12:34	5014075	0.0525204	00:12:34	9373603	0.0817157	00:12:34.250000	8841290	0.0950891
Mannose	00:12:38.270000	17063300	0.134445	00:12:37.980000	13521793	0.110997	00:12:38.170000	15864594	0.131116				Mannose	00:12:38.400000	150124796	1.15503	00:12:38.300000	165784328	1.21109	00:12:38.350000	138903510	1.13018				Mannose	00:12:38.050000	21801281	0.22836	00:12:38.140000	27443622	0.239244	00:12:38.490000	22545010	0.242474
Mannitol	00:12:49.830000	15255842	0.120203	00:12:40.360000	476588	0.00391218	00:12:41.010000	6880624	0.056866				Mannitol	00:12:41.100000	35393509	0.272311	00:12:41.200000	37766418	0.275893	00:12:41.250000	29297779	0.23838				Mannitol	00:12:41.220000	5611763	0.0587809	00:12:41.120000	7029814	0.0612834	00:12:40.880000	5344559	0.0574814
Sorbitol	00:12:53.310000	2225856	0.0175379	00:12:43.210000	225770	0.00185329	00:12:43.340000	270021	0.00223163				Sorbitol	00:12:43.110000	7595847	0.058441	00:12:43	8855386	0.0646907	00:12:43.040000	7320959	0.0595667				Sorbitol	00:12:43.210000	163961	0.00171743	00:12:43.170000	211213	0.00184128	00:12:43.280000	205001	0.00220481
p-Coumaric acid	00:12:53.610000	922966	0.0072722	00:12:53.320000	345415	0.00283542	00:12:53.630000	1126931	0.00931371				p-Coumaric acid	00:12:53.760000	1709550	0.0131529	00:12:53.510000	1870305	0.013663	00:12:48.850000	18983204	0.154456				p-Coumaric acid	00:12:53.250000	1662575	0.0174148	00:12:53.770000	2375379	0.0207077	00:12:53.700000	2448943	0.0263387
myo-inositiol	00:13:43.800000	71027010	0.559633	00:13:43.590000	62587230	0.513762	00:13:47	3798273	0.0313915				myo-inositiol	00:13:43.560000	89960848	0.692141	00:13:43.650000	95581134	0.698243	00:13:43.650000	84346259	0.686281				myo-inositiol	00:13:43.700000	48405110	0.507024	00:13:43.750000	51086018	0.445349	00:13:43.800000	41661418	0.448073
Ferulic acid	00:13:51.950000	4874475	0.0384068	00:13:51.900000	4905970	0.0402718	00:13:52	6625586	0.0547582				Ferulic acid	00:13:51.800000	4043677	0.0311113	00:13:51.700000	6468934	0.0472571	00:13:51.750000	5836057	0.0474849				Ferulic acid	00:13:51.750000	2429995	0.0254532	00:13:51.850000	5436617	0.0473945	00:13:51.900000	5471724	0.058849
Tryptophan	00:14:36.200000	381390914	3.00504	00:14:36.100000	457844304	3.75832	00:14:36.150000	372163582	3.07581				Tryptophan	00:14:36	226935737	1.746	00:14:35.950000	286697509	2.09439	00:14:35.950000	257038502	2.09139				Tryptophan	00:14:36.050000	55768373	0.584151	00:14:36.100000	164783626	1.43652	00:14:36.100000	201697836	2.16928
Sinapinic acid	00:14:45.500000	3734662	0.029426	00:14:45.450000	4669315	0.0383291	00:14:45.500000	5829079	0.0481754				Sinapinic acid	00:14:45.450000	2970609	0.0228553	00:14:45.400000	6631607	0.0484455	00:14:45.350000	4637896	0.0377361				Sinapinic acid	00:14:45.500000	2423145	0.0253815	00:14:45.500000	5730051	0.0499525	00:14:45.600000	6151288	0.0661578
Sucrose	00:16:42.260000	1777152584	14.0025	00:16:44.600000	1550698951	12.7293	00:16:43.650000	1630954786	13.4793				Sucrose	00:16:43.070000	1523627200	11.7225	00:16:41.300000	1559034571	11.3891	00:16:42.980000	1324060638	10.7732				Sucrose	00:16:40.750000	1588727368	16.6413	00:16:41.250000	188828818	1.64614	00:16:41.160000	15906782	0.171079
Maltose	00:17:20.300000	314645383	2.47914	00:17:20.050000	243013891	1.99484	00:17:20.150000	277745964	2.29548				Maltose	00:17:19.700000	168146573	1.29369	00:17:19.700000	181160808	1.32342	00:17:19.600000	156875036	1.27641				Maltose	00:17:20.300000	322000223	3.37282	00:17:20.550000	366510211	3.1951	00:17:20.350000	315743060	3.39585
Maltitol	00:17:47.400000	18660354	0.147028	00:17:47.150000	15699982	0.128877	00:17:47.300000	17889503	0.147851				Maltitol	00:17:47.200000	17781815	0.13681	00:17:47.100000	19017000	0.138924	00:17:47	14768626	0.120164				Maltitol	00:17:47.550000	16774461	0.175706	00:17:47.800000	19937608	0.173809	00:17:47.600000	16966587	0.182478
Compound	DP-2-1			DP-2-2			DP-2-3						Compound	DP-2-1			DP-2-2			DP-2-3						Compound	DP-2-1			DP-2-2			DP-2-3
	RT	AREA	ratio	RT	AREA	ratio	RT	AREA	ratio					RT	AREA	ratio	RT	AREA	ratio	RT	AREA	ratio					RT	AREA	ratio	RT	AREA	ratio	RT	AREA	ratio
Hydrophilic compounds													Hydrophilic compounds													Hydrophilic compounds
Lactic acid	00:05:09.060000	23733501	0.169854	00:05:09.680000	25703912	0.184077	00:05:09.850000	24298202	0.198176				Lactic acid	00:05:09.100000	24436516	0.238965	00:05:09	37279915	0.279717	00:05:09.100000	24436516	0.238965				Lactic acid	00:05:09.850000	32706079	0.388452	00:05:09.950000	31933171	0.3468	00:05:09	44070955	0.571877
Valine	00:05:33.700000	1576175	0.0112803	00:05:34.700000	2116078	0.0151542	00:05:34.700000	2025385	0.016519				Valine	00:05:33.500000	1057228	0.0103386	00:05:33.400000	2138715	0.0160471	00:05:33.500000	1057228	0.0103386				Valine	00:05:35	831668	0.00987776	00:05:34.950000	893727	0.00970603	00:05:33.550000	663147	0.00860518
Alanine	00:05:38.850000	123080926	0.880858	00:05:39.100000	96194988	0.688896	00:05:39.150000	107559093	0.877251				Alanine	00:05:38.800000	56643816	0.55392	00:05:38.600000	100901857	0.757084	00:05:38.800000	56643816	0.55392				Alanine	00:05:39.200000	24512828	0.29114	00:05:39.200000	18074541	0.196293	00:05:38.500000	32304017	0.419186
Glycoric acid	00:06:05	41200669	0.294862	00:06:05.620000	23755599	0.170125	00:06:05.700000	32433461	0.264527				Glycoric acid	00:06:04.850000	33863848	0.331155	00:06:15.400000	38465985	0.288617	00:06:04.850000	33863848	0.331155				Glycoric acid	00:06:05.800000	34913404	0.414668	00:06:05.850000	37880160	0.411385	00:06:04.750000	48141132	0.624693
Malonic acid	00:06:45.150000	91506411	0.654887	00:06:45.550000	88916850	0.636774	00:06:45.550000	73173306	0.596801				Malonic acid	00:06:45.050000	78908696	0.771649	00:06:45	163442484	1.22634	00:06:45.050000	78908696	0.771649				Malonic acid	00:06:45.550000	41847285	0.497022	00:06:45.600000	39831921	0.432581	00:06:45	44331271	0.575255
Valine	00:06:51.650000	32723368	0.234193	00:06:52.150000	22814801	0.163387	00:06:52.100000	23594336	0.192435				Valine	00:06:51.600000	27524722	0.269164	00:06:51.500000	37171340	0.278903	00:06:51.600000	27524722	0.269164				Valine	00:06:51.950000	5943960	0.0705967	00:06:52.050000	3201493	0.0347688	00:06:51.550000	9680304	0.125614
Serine	00:07:18.550000	7553681	0.0540597	00:07:18.800000	17654270	0.12643	00:07:18.800000	14779578	0.120542				Serine	00:07:18.700000	5133534	0.0502009	00:07:18.410000	11687016	0.0876897	00:07:18.700000	5133534	0.0502009				Serine	00:07:18.830000	3759991	0.0446576	00:07:18.430000	4197237	0.0455827	00:07:18.380000	3532226	0.0458352
Ethanolamine	00:07:22.950000	103807564	0.742923	00:07:23.200000	59567060	0.426587	00:07:23.200000	68303931	0.557086				Ethanolamine	00:07:22.850000	59099531	0.577935	00:07:22.800000	86944210	0.652357	00:07:22.850000	59099531	0.577935				Ethanolamine	00:07:23.150000	27449289	0.326016	00:07:23.150000	25011563	0.27163	00:07:22.750000	49626744	0.643971
Phosphoric acid	00:07:24.350000	288759059	2.06657	00:07:24.650000	301767325	2.16109	00:07:24.650000	297389004	2.4255				Phosphoric acid	00:07:24.300000	294557713	2.88048	00:07:24.250000	389688248	2.9239	00:07:24.300000	294557713	2.88048				Phosphoric acid	00:07:24.400000	156357099	1.85706	00:07:24.450000	162520952	1.76501	00:07:24.100000	176880751	2.29525
Leucine	00:07:25.400000	27384304	0.195982	00:07:25.700000	17295767	0.123863	00:07:25.700000	18340917	0.149588				Leucine	00:07:25.350000	19812451	0.193746	00:07:25.300000	21851413	0.163955	00:07:25.350000	19812451	0.193746				Leucine	00:07:25.150000	2139782	0.0254143	00:07:25.470000	2361597	0.0256473	00:07:25.200000	4521025	0.0586661
Isoleucine	00:07:38.300000	23353803	0.167137	00:07:38.600000	13446239	0.0962946	00:07:38.550000	14447937	0.117837				Isoleucine	00:07:38.250000	19114144	0.186917	00:07:38.200000	19427100	0.145765	00:07:38.250000	19114144	0.186917				Isoleucine	00:07:38.640000	2297096	0.0272827	00:07:38.610000	2753782	0.0299065	00:07:38.200000	5441775	0.070614
Proline	00:07:43.900000	20516067	0.146828	00:07:44.200000	11098772	0.0794833	00:07:44.150000	10147956	0.0827666				Proline	00:07:43.850000	12853539	0.125695	00:07:43.850000	14435554	0.108312	00:07:43.850000	12853539	0.125695				Proline	00:07:43.760000	1901229	0.022581	00:07:43.680000	2084583	0.0226389	00:07:44.050000	4089103	0.0530613
Glycine	00:07:47.150000	61185941	0.437892	00:07:47.400000	53025877	0.379742	00:07:47.400000	48131869	0.392563				Glycine	00:07:47.050000	33499922	0.327596	00:07:47	36126266	0.271061	00:07:47.050000	33499922	0.327596				Glycine	00:07:47.300000	11988048	0.142383	00:07:47.350000	12465921	0.135382	00:07:47	14069867	0.182575
Succinic acid	00:07:51.560000	28129835	0.201318	00:07:51.750000	28666183	0.205291	00:07:51.790000	28017900	0.228514				Succinic acid	00:07:51.630000	24370563	0.23832	00:07:51.570000	34551558	0.259246	00:07:51.630000	24370563	0.23832				Succinic acid	00:07:51.830000	14156533	0.168138	00:07:51.780000	14193086	0.154139	00:07:51.520000	11492029	0.149124
Fumaric acid	00:08:12.260000	5599828	0.0400765	00:08:12.110000	5843658	0.0418491	00:08:12.110000	5912349	0.0482211				Fumaric acid	00:08:11.760000	5022894	0.0491189	00:08:11.790000	6169808	0.0462931	00:08:11.760000	5022894	0.0491189				Fumaric acid	00:08:12.100000	3684354	0.0437592	00:08:12.100000	4126473	0.0448142	00:08:12.020000	3679624	0.0477478
Serine	00:08:14.200000	22702577	0.162476	00:08:14.240000	6512448	0.0466386	00:08:14.260000	9898641	0.0807332				Serine	00:08:14.130000	9051265	0.0885124	00:08:14.020000	5169503	0.0387877	00:08:14.130000	9051265	0.0885124				Serine	00:08:14.050000	1081062	0.0128398	00:08:14.090000	1459476	0.0158502	00:08:14.240000	3223778	0.0418326
Threonine	00:08:28.070000	7213445	0.0516247	00:08:28.350000	2805043	0.0200882	00:08:28.080000	4230482	0.0345038				Threonine	00:08:27.840000	3542875	0.0346458	00:08:27.930000	2564474	0.0192417	00:08:27.840000	3542875	0.0346458				Threonine	00:08:27.930000	771690	0.0091654	00:08:28.280000	885158	0.00961297	00:08:28.070000	2328974	0.0302214
β-Alanine	00:08:54.400000	64374057	0.460708	00:08:54.600000	58499966	0.418945	00:08:54.550000	53336687	0.435014				β-Alanine	00:08:54.300000	18863694	0.184468	00:08:54.250000	19219172	0.144205	00:08:54.300000	18863694	0.184468				β-Alanine	00:08:54.450000	9515550	0.113017	00:08:54.500000	9993937	0.108536	00:08:54.350000	11289245	0.146492
Malic acid	00:09:22.400000	112194615	0.802947	00:09:22.450000	111644237	0.799535	00:09:22.450000	108537436	0.88523				Malic acid	00:09:22.450000	189060175	1.84882	00:09:22.450000	252100654	1.89155	00:09:22.450000	189060175	1.84882				Malic acid	00:09:22.500000	149023675	1.76996	00:09:22.500000	142718641	1.54995	00:09:22.500000	146803476	1.90496
Aspartic acid	00:09:39.550000	107943096	0.77252	00:09:39.450000	68143032	0.488003	00:09:39.450000	63107852	0.514707				Aspartic acid	00:09:39.350000	74972131	0.733153	00:09:39.350000	81926352	0.614707	00:09:39.350000	74972131	0.733153				Aspartic acid	00:09:39.500000	97206447	1.15453	00:09:39.400000	59370192	0.64477	00:09:39.500000	110085245	1.4285
Methionine	00:09:42.900000	8597343	0.0615289	00:09:42.950000	5270581	0.037745	00:09:42.950000	4887937	0.039866				Methionine	00:09:42.850000	7210708	0.0705136	00:09:42.850000	7287060	0.054676	00:09:42.850000	7210708	0.0705136				Methionine	00:09:42.950000	3462591	0.0411253	00:09:42.840000	1850081	0.0200922	00:09:42.950000	3965627	0.0514591
Pyroglutamic acid	00:09:46.150000	60825871	0.435315	00:09:46.250000	99880960	0.715293	00:09:46.250000	112135219	0.914574				Pyroglutamic acid	00:09:46.150000	123381920	1.20655	00:09:46.100000	134035914	1.00569	00:09:46.150000	123381920	1.20655				Pyroglutamic acid	00:09:46.200000	74196307	0.881233	00:09:46.200000	72707458	0.789615	00:09:46.250000	94045656	1.22036
γ-Aminobutyric acid	00:09:47.350000	124843126	0.893469	00:09:47.350000	90870461	0.650764	00:09:47.300000	84142428	0.686265				γ-Aminobutyric acid	00:09:47.150000	45822160	0.448095	00:09:47.200000	44865467	0.336633	00:09:47.150000	45822160	0.448095				γ-Aminobutyric acid	00:09:47.350000	34317584	0.407591	00:09:47.250000	27893564	0.302929	00:09:47.250000	41072503	0.532968
Glutamic acid	00:10:28.250000	141784945	1.01472	00:10:28.150000	107340703	0.768715	00:10:28.150000	99628085	0.812566				Glutamic acid	00:10:28.050000	88027089	0.860817	00:10:28.050000	106836521	0.801612	00:10:28.050000	88027089	0.860817				Glutamic acid	00:10:28.150000	55888049	0.663785	00:10:28.050000	42255793	0.458905	00:10:28.050000	51412700	0.667146
Phenylalanine	00:10:36.600000	14917627	0.106762	00:10:36.600000	12129037	0.0868615	00:10:36.550000	11706237	0.095476				Phenylalanine	00:10:36.500000	19741768	0.193055	00:10:36.450000	20874570	0.156625	00:10:36.500000	19741768	0.193055				Phenylalanine	00:10:36.650000	6514767	0.0773762	00:10:36.600000	5858669	0.0636261	00:10:36.600000	9320198	0.120941
Xylose	00:10:40.040000	1113292	0.00796754	00:10:40.020000	1228699	0.00879927	00:10:39.850000	1028191	0.00838592				Xylose	00:10:39.950000	513118	0.00501778	00:10:40.030000	776478	0.00582605	00:10:39.950000	513118	0.00501778				Xylose	00:10:40.090000	701427	0.00833088	00:10:40.080000	576241	0.00625808	00:10:40.120000	671638	0.00871536
Lyxose	00:10:43.420000	2552270	0.0182659	00:10:43.340000	2856478	0.0204565	00:10:43.360000	2234737	0.0182265				Lyxose	00:10:43.240000	1914234	0.0187193	00:10:43.250000	2761379	0.0207191	00:10:43.240000	1914234	0.0187193				Lyxose	00:10:43.380000	1917625	0.0227757	00:10:43.440000	1594399	0.0173154	00:10:43.460000	1688564	0.0219113
Ribose	00:10:50.180000	6747566	0.0482906	00:10:50	6762914	0.0484323	00:10:49.820000	6018216	0.0490845				Ribose	00:10:50.100000	3299020	0.0322611	00:10:49.980000	5306794	0.0398178	00:10:50.100000	3299020	0.0322611				Ribose	00:10:50.160000	4686835	0.0556657	00:10:50.170000	3483083	0.0378269	00:10:50.190000	3798452	0.0492898
Asparagine	00:10:52.450000	53973403	0.386273	00:10:52.400000	38523908	0.275887	00:10:52.350000	31899941	0.260176				Asparagine	00:10:52.300000	21055824	0.205905	00:10:52.250000	18573889	0.139363	00:10:52.300000	21055824	0.205905				Asparagine	00:10:52.450000	32982598	0.391736	00:10:52.350000	26900961	0.292149	00:10:52.400000	31769280	0.412247
Arabitol	00:11:08.810000	5100724	0.0365045	00:11:08.670000	5795669	0.0415054	00:11:08.810000	4806956	0.0392055				Arabitol	00:11:08.680000	6305234	0.0616589	00:11:08.840000	12666349	0.0950378	00:11:08.680000	6305234	0.0616589				Arabitol	00:11:08.390000	4497264	0.0534142	00:11:08.680000	2805283	0.0304659	00:11:08.600000	3248862	0.0421581
Ribitol	00:11:11.450000	139728480	1	00:11:11.500000	139636512	1	00:11:11.500000	122609251	1				Ribitol	00:11:11.350000	102259874	1	00:11:11.350000	133277027	1	00:11:11.350000	102259874	1				Ribitol	00:11:11.500000	84196030	1	00:11:11.500000	92079582	1	00:11:11.500000	77063691	1
Vanillic acid	00:11:38.650000	5518298	0.039493	00:11:38.600000	5785995	0.0414361	00:11:38.600000	6465147	0.0527297				Vanillic acid	00:11:38.550000	4141603	0.0405008	00:11:38.550000	5465956	0.041012	00:11:38.550000	4141603	0.0405008				Vanillic acid	00:11:38.700000	3476884	0.0412951	00:11:38.520000	4113551	0.0446739	00:11:38.700000	3437105	0.0446008
Shikimic acid	00:11:51.150000	8175740	0.0585116	00:11:51.150000	8926395	0.0639259	00:11:51.100000	9362618	0.0763614				Shikimic acid	00:11:50.870000	6296773	0.0615762	00:11:50.730000	7516992	0.0564013	00:11:50.870000	6296773	0.0615762				Shikimic acid	00:11:50.720000	4605519	0.0547	00:11:50.680000	5595003	0.0607627	00:11:51.170000	4716658	0.0612047
Citric acid	00:11:57.800000	653170498	4.67457	00:11:57.850000	650209989	4.65645	00:11:57.750000	643027467	5.24453				Citric acid	00:11:57.650000	642435003	6.28238	00:11:57.500000	409034140	3.06905	00:11:57.650000	642435003	6.28238				Citric acid	00:11:57.300000	543658535	6.45706	00:11:55	537415541	5.83642	00:11:57.300000	500188269	6.49058
D-pinitol	00:12:00.750000	294112152	2.10488	00:12:00.750000	295105259	2.11338	00:12:00.500000	288644476	2.35418				D-pinitol	00:12:00.300000	207770477	2.03179	00:12:00.250000	229064130	1.71871	00:12:00.300000	207770477	2.03179				D-pinitol	00:12:00.250000	183166335	2.17547	00:11:59.720000	181771317	1.97407	00:11:59	178262726	2.31319
Fructose	00:12:14.300000	42840546	0.306599	00:12:14.250000	38187377	0.273477	00:12:14.300000	40644849	0.331499				Fructose	00:12:14.150000	42345445	0.414096	00:12:14.150000	65064553	0.48819	00:12:14.150000	42345445	0.414096				Fructose	00:12:14.400000	38395199	0.456021	00:12:14.350000	36154860	0.392648	00:12:14.400000	33617809	0.436234
Fructose	00:12:18.150000	27932891	0.199908	00:12:18.150000	25011295	0.179117	00:12:18.100000	26597950	0.216933				Fructose	00:12:18	27945386	0.273278	00:12:18	41831337	0.313868	00:12:18	27945386	0.273278				Fructose	00:12:18.250000	25855370	0.307085	00:12:18.200000	23326309	0.253328	00:12:18.200000	20743860	0.269178
Galactose	00:12:23	36205097	0.25911	00:12:22.950000	33312366	0.238565	00:12:22.900000	34045617	0.277676				Galactose	00:12:22.800000	38696122	0.37841	00:12:22.850000	55461295	0.416135	00:12:22.800000	38696122	0.37841				Galactose	00:12:23	19582010	0.232576	00:12:22.950000	17570447	0.190818	00:12:22.950000	16093643	0.208836
Glucose	00:12:25.300000	39898629	0.285544	00:12:25.250000	34990700	0.250584	00:12:25.250000	37281338	0.304066				Glucose	00:12:25.150000	34015083	0.332634	00:12:25.100000	48171453	0.361439	00:12:25.150000	34015083	0.332634				Glucose	00:12:25.350000	36678543	0.435633	00:12:25.350000	35486013	0.385384	00:12:25.350000	32029517	0.415624
Syringic acid	00:12:33.950000	8078349	0.0578146	00:12:33.950000	9344527	0.0669204	00:12:33.900000	9519578	0.0776416				Syringic acid	00:12:33.850000	8281830	0.0809881	00:12:33.850000	10324592	0.0774672	00:12:33.850000	8281830	0.0809881				Syringic acid	00:12:33.950000	5438910	0.0645982	00:12:34.060000	5702540	0.0619306	00:12:33.950000	4976633	0.0645782
Mannose	00:12:38.300000	29878911	0.213836	00:12:38.250000	29895360	0.214094	00:12:38.200000	28249887	0.230406				Mannose	00:12:37.910000	24051072	0.235196	00:12:38.100000	35209075	0.26418	00:12:37.910000	24051072	0.235196				Mannose	00:12:38.450000	22192555	0.263582	00:12:38.300000	21707009	0.235742	00:12:38.350000	21855475	0.283603
Mannitol	00:12:41.080000	6727209	0.0481449	00:12:40.830000	6849489	0.0490523	00:12:41	6538798	0.0533304				Mannitol	00:12:40.920000	19124514	0.187019	00:12:40.900000	24514554	0.183937	00:12:40.920000	19124514	0.187019				Mannitol	00:12:40.950000	2485191	0.0295167	00:12:40.980000	2591019	0.0281389	00:12:41.120000	2410645	0.0312812
Sorbitol	00:12:43.180000	172371	0.00123361	00:12:43.150000	192948	0.00138179	00:12:43.130000	187986	0.00153321				Sorbitol	00:12:43.010000	1124371	0.0109952	00:12:43	1598100	0.0119908	00:12:43.010000	1124371	0.0109952				Sorbitol	00:12:43.240000	203966	0.00242251	00:12:43.310000	118602	0.00128804	00:12:43.180000	94891	0.00123133
p-Coumaric acid	00:12:53.460000	3555556	0.0254462	00:12:53.480000	3101516	0.0222114	00:12:53.450000	3408290	0.027798				p-Coumaric acid	00:12:53.100000	2371864	0.0231945	00:12:53.100000	3964712	0.0297479	00:12:53.100000	2371864	0.0231945				p-Coumaric acid	00:12:53.650000	2242958	0.0266397	00:12:53.650000	2736778	0.0297219	00:12:53.650000	2823463	0.036638
myo-inositiol	00:13:43.750000	79561102	0.569398	00:13:43.750000	80117013	0.573754	00:13:43.700000	76699168	0.625558				myo-inositiol	00:13:43.500000	51899723	0.507528	00:13:43.500000	63932301	0.479695	00:13:43.500000	51899723	0.507528				myo-inositiol	00:13:43.700000	27032001	0.32106	00:13:43.600000	26585696	0.288725	00:13:43.700000	25640277	0.332715
Ferulic acid	00:13:51.800000	3965241	0.0283782	00:13:51.850000	4757275	0.034069	00:13:51.800000	4843185	0.039501				Ferulic acid	00:13:51.700000	5028610	0.0491748	00:13:51.700000	5567838	0.0417764	00:13:51.700000	5028610	0.0491748				Ferulic acid	00:13:51.850000	3037053	0.0360712	00:13:51.850000	2972613	0.0322831	00:13:51.900000	2612844	0.033905
Tryptophan	00:14:35.950000	210343823	1.50538	00:14:35.950000	169934874	1.21698	00:14:35.950000	156678214	1.27787				Tryptophan	00:14:35.800000	55003116	0.537876	00:14:35.800000	49696834	0.372884	00:14:35.800000	55003116	0.537876				Tryptophan	00:14:36	27598233	0.327785	00:14:36	42530348	0.461887	00:14:35.950000	34883493	0.452658
Sinapinic acid	00:14:45.450000	3860373	0.0276277	00:14:45.450000	5142391	0.036827	00:14:45.400000	4260636	0.0347497				Sinapinic acid	00:14:45.350000	4786031	0.0468026	00:14:45.350000	4963903	0.037245	00:14:45.350000	4786031	0.0468026				Sinapinic acid	00:14:45.550000	3386897	0.0402263	00:14:45.500000	3764124	0.040879	00:14:45.500000	2955279	0.0383485
Sucrose	00:16:42.400000	2020090013	14.4573	00:16:44.460000	1994833743	14.2859	00:16:43.850000	1881985194	15.3495				Sucrose	00:16:42.630000	1696232471	16.5875	00:16:44.040000	2276554572	17.0814	00:16:42.630000	1696232471	16.5875				Sucrose	00:16:41.260000	166047450	1.97215	00:16:41.200000	182424441	1.98116	00:16:40.770000	171613219	2.2269
Maltose	00:17:20.400000	363596533	2.60216	00:17:20.400000	364297096	2.6089	00:17:20.350000	350973194	2.86253				Maltose	00:17:20.200000	349197662	3.41481	00:17:20.200000	233334059	1.75074	00:17:20.200000	349197662	3.41481				Maltose	00:17:20.550000	350080245	4.15792	00:17:20.350000	355496189	3.86075	00:17:20.450000	343028144	4.45123
Maltitol	00:17:47.450000	22238029	0.159152	00:17:47.500000	21461843	0.153698	00:17:47.500000	19690884	0.160599				Maltitol	00:17:47.450000	24346928	0.238089	00:17:47.550000	32717247	0.245483	00:17:47.450000	24346928	0.238089				Maltitol	00:17:45.450000	19964283	0.237117	00:17:47.700000	18648084	0.202521	00:17:47.700000	19952102	0.258904
Compound	PSN-1			PSN-2			PSN-3						Compound	PSN-1			PSN-2			PSN-3						Compound	PSN-1			PSN-2			PSN-3
	RT	AREA	ratio	RT	AREA	ratio	RT	AREA	ratio					RT	AREA	ratio	RT	AREA	ratio	RT	AREA	ratio					RT	AREA	ratio	RT	AREA	ratio	RT	AREA	ratio
Hydrophilic compounds													Hydrophilic compounds													Hydrophilic compounds
Lactic acid	00:05:08.870000	11012690	0.0746107	00:05:08.600000	1877184	0.0183412	00:05:09.960000	7183296	1.33343				Lactic acid	00:05:09.610000	14421292	0.128236	00:05:09.030000	13621237	0.135322	00:05:09.200000	14857364	0.144596				Lactic acid	00:05:09.710000	12209945	0.116179	00:05:10.520000	10911024	0.111709	00:05:09.910000	20264785	0.197226
Valine	00:05:33.350000	1191384	0.00807159	00:05:33.550000	860031	0.00840299	00:05:34.600000	1733084	0.321711				Valine	00:05:34.600000	1426241	0.0126823	00:05:33.500000	1222252	0.0121426	00:05:33.450000	1088157	0.0105903				Valine	00:05:34.950000	1517518	0.0144393	00:05:34.750000	1260078	0.0129009	00:05:34.950000	1675412	0.0163059
Alanine	00:05:38.500000	77729990	0.526618	00:05:38.550000	52225912	0.510277	00:05:39.100000	60461514	11.2234				Alanine	00:05:39	43991379	0.391177	00:05:38.800000	41429352	0.411586	00:05:38.700000	46418156	0.451755				Alanine	00:05:39.300000	112199717	1.06759	00:05:39.450000	84348438	0.863576	00:05:39.300000	112200094	1.09198
Glycoric acid	00:06:04.700000	34359360	0.232784	00:06:04.750000	39959662	0.390429	00:06:05.700000	42679478	7.92256				Glycoric acid	00:06:05.680000	21837403	0.194181	00:06:04.900000	31488271	0.312825	00:06:04.800000	35427788	0.344793				Glycoric acid	00:06:05.750000	33084631	0.314803	00:06:05.550000	2988110	0.0305929	00:06:05.830000	38473355	0.374441
Malonic acid	00:06:45	69278590	0.46936	00:06:45	41427563	0.404771	00:06:45.550000	64024681	11.8848				Malonic acid	00:06:45.450000	48883242	0.434676	00:06:45.050000	57650173	0.572734	00:06:45	41358148	0.402509				Malonic acid	00:06:45.450000	44668219	0.425022	00:06:45.350000	36457847	0.373263	00:06:45.500000	48207987	0.469183
Valine	00:06:51.500000	36845020	0.249624	00:06:51.550000	27093365	0.264718	00:06:52.100000	24296939	4.51022				Valine	00:06:52.050000	20199311	0.179615	00:06:51.600000	30218630	0.300212	00:06:51.550000	27409997	0.266762				Valine	00:06:51.900000	14438768	0.137386	00:06:51.950000	17716239	0.181382	00:06:51.950000	16173440	0.157408
Serine	00:07:18.340000	5789001	0.0392203	00:07:18.300000	4411992	0.0431077	00:07:18.800000	12335709	2.28987				Serine	00:07:18.800000	5840142	0.0519313	00:07:18.920000	7032438	0.0698648	00:07:18.330000	4468701	0.0434907				Serine	00:07:18.750000	20803764	0.197949	00:07:18.750000	23544851	0.241057	00:07:18.800000	21676166	0.210963
Ethanolamine	00:07:22.850000	96959796	0.6569	00:07:22.900000	81825601	0.799483	00:07:23.200000	41350937	7.67594				Ethanolamine	00:07:23.100000	38258520	0.340199	00:07:22.800000	50934735	0.506019	00:07:22.800000	68048682	0.662269				Ethanolamine	00:07:23.150000	52384542	0.498443	00:07:23	51234428	0.524548	00:07:23.150000	59903798	0.583012
Phosphoric acid	00:07:24.200000	256648590	1.73879	00:07:24.150000	216138461	2.1118	00:07:24.550000	273194516	50.7129				Phosphoric acid	00:07:24.400000	173381314	1.54173	00:07:24.200000	221175590	2.1973	00:07:24.100000	180750405	1.75912				Phosphoric acid	00:07:24.600000	307490177	2.92579	00:07:24.600000	305838680	3.13124	00:07:24.600000	326571666	3.17835
Leucine	00:07:25.250000	27033680	0.183152	00:07:25.250000	20487031	0.20017	00:07:25.650000	14316090	2.65748				Leucine	00:07:25.500000	14387632	0.127937	00:07:25.250000	18210208	0.180912	00:07:25.200000	20971224	0.204098				Leucine	00:07:25.600000	12218176	0.116257	00:07:25.600000	10018957	0.102576	00:07:25.600000	10219534	0.0994613
Isoleucine	00:07:38.250000	26610060	0.180282	00:07:38.250000	17777475	0.173696	00:07:38.550000	12609072	2.34061				Isoleucine	00:07:38.500000	14294068	0.127105	00:07:38.250000	18712929	0.185906	00:07:38.200000	22004160	0.214151				Isoleucine	00:07:38.450000	11105980	0.105674	00:07:38.450000	8872141	0.0908347	00:07:38.500000	10384514	0.101067
Proline	00:07:43.850000	21916837	0.148486	00:07:43.850000	12717622	0.124258	00:07:47.400000	37682609	6.99499				Proline	00:07:44.100000	8760729	0.0779015	00:07:43.850000	10814899	0.107442	00:07:43.850000	15023364	0.146212				Proline	00:07:44.050000	8017816	0.0762901	00:07:43.840000	5467481	0.0559771	00:07:44.050000	6314351	0.0614542
Glycine	00:07:47.050000	49107398	0.332701	00:07:47.100000	34533861	0.337416	00:07:51.620000	34223934	6.35296				Glycine	00:07:47.350000	19075591	0.169623	00:07:47.050000	24320945	0.24162	00:07:47	23108410	0.224898				Glycine	00:07:47.300000	39212627	0.373111	00:07:47.300000	36496519	0.373659	00:07:47.300000	38313232	0.372882
Succinic acid	00:07:51.560000	35147402	0.238123	00:07:51.440000	25435297	0.248517	00:08:12.100000	8079378	1.49977				Succinic acid	00:07:51.600000	21476332	0.19097	00:07:51.430000	21675237	0.215336	00:07:51.560000	20124515	0.195858				Succinic acid	00:07:51.740000	20938994	0.199236	00:07:51.740000	18919276	0.193699	00:07:51.840000	18770387	0.182682
Fumaric acid	00:08:11.950000	7928180	0.0537132	00:08:11.950000	5617352	0.0548847	00:08:14.270000	13244374	2.45854				Fumaric acid	00:08:12.050000	5253231	0.0467124	00:08:11.750000	5734738	0.0569726	00:08:11.900000	5834690	0.0567849				Fumaric acid	00:08:12.100000	6089012	0.0579374	00:08:12.100000	5857052	0.0599656	00:08:12.100000	5691466	0.055392
Serine	00:08:14.150000	25507755	0.172814	00:08:14.200000	20079343	0.196187	00:08:28.270000	5727404	1.06317				Serine	00:08:14.050000	4260640	0.0378861	00:08:14.060000	7646341	0.0759637	00:08:13.870000	8182961	0.0796389				Serine	00:08:14.300000	19554805	0.186066	00:08:14.300000	14692554	0.150425	00:08:14.300000	18068605	0.175852
Threonine	00:08:28.050000	9525707	0.0645364	00:08:28.100000	7340443	0.0717203	00:08:54.500000	33293002	6.18015				Threonine	00:08:28.130000	2641525	0.0234888	00:08:53.300000	30614	0.000304139	00:08:27.780000	4215220	0.0410237				Threonine	00:08:28.240000	4759370	0.0452858	00:08:28.350000	4174633	0.0427407	00:08:28.200000	4430364	0.0431184
β-Alanine	00:08:54.350000	37078465	0.251206	00:08:54.350000	29082735	0.284155	00:09:22.500000	161158965	29.9158				β-Alanine	00:08:54.450000	14224881	0.126489	00:08:54.250000	17288365	0.171754	00:08:54.300000	16449292	0.160089				β-Alanine	00:08:54.550000	31129179	0.296197	00:08:54.550000	29820898	0.305312	00:08:54.550000	31456941	0.306154
Malic acid	00:09:22.500000	168202104	1.13956	00:09:22.450000	123057492	1.20234	00:09:39.500000	93906103	17.4317				Malic acid	00:09:22.600000	198804668	1.7678	00:09:22.500000	227631766	2.26144	00:09:22.450000	210995155	2.05347				Malic acid	00:09:22.550000	153506069	1.46062	00:09:22.500000	136695603	1.39952	00:09:22.500000	141361116	1.37579
Aspartic acid	00:09:39.550000	131371287	0.890037	00:09:39.550000	107560760	1.05093	00:09:43	8507371	1.57922				Aspartic acid	00:09:39.350000	57762506	0.513631	00:09:39.450000	100826688	1.00168	00:09:39.400000	94536544	0.920057				Aspartic acid	00:09:39.600000	138325720	1.31618	00:09:39.600000	122890764	1.25818	00:09:39.600000	137502647	1.33824
Methionine	00:09:42.950000	12900821	0.0874027	00:09:42.900000	10031750	0.0980159	00:09:46.250000	109238801	20.2779				Methionine	00:09:42.900000	5211045	0.0463373	00:09:42.850000	9476083	0.0941416	00:09:42.900000	8922732	0.0868386				Methionine	00:09:43	12172308	0.11582	00:09:43	11278749	0.115474	00:09:43	11720128	0.114066
Pyroglutamic acid	00:09:46.200000	88958514	0.602691	00:09:46.150000	65188982	0.636934	00:09:47.350000	54227838	10.0663				Pyroglutamic acid	00:09:46.150000	80672509	0.71735	00:09:46.100000	107219828	1.06519	00:09:46.150000	123045689	1.19752				Pyroglutamic acid	00:09:46.300000	135778849	1.29195	00:09:46.250000	159815831	1.63623	00:09:46.250000	152176508	1.48105
γ-Aminobutyric acid	00:09:47.350000	77647764	0.526061	00:09:47.300000	52669415	0.51461	00:10:28.100000	83795315	15.5549				γ-Aminobutyric acid	00:09:47.250000	27945089	0.248491	00:09:47.250000	43513451	0.432291	00:09:47.200000	41318995	0.402128				γ-Aminobutyric acid	00:09:47.400000	88319774	0.84037	00:09:47.350000	10197880	0.104408	00:09:47.400000	83512979	0.812788
Glutamic acid	00:10:28.150000	104754585	0.709709	00:10:28.050000	76573248	0.748164	00:10:36.650000	17449400	3.23912				Glutamic acid	00:10:28	62742854	0.557917	00:10:28.050000	88895148	0.883142	00:10:28.050000	76921186	0.748619				Glutamic acid	00:10:28.250000	97630002	0.928957	00:10:28.200000	84010545	0.860116	00:10:28.200000	93796453	0.912871
Phenylalanine	00:10:36.600000	25675650	0.173952	00:10:36.550000	15131788	0.147846	00:10:40.110000	2192189	0.406934				Phenylalanine	00:10:36.550000	10904403	0.0969633	00:10:36.500000	19510829	0.193833	00:10:36.500000	17472607	0.170048				Phenylalanine	00:10:36.700000	15358369	0.146136	00:10:36.650000	13239979	0.135554	00:10:36.650000	15510649	0.150957
Xylose	00:10:40.020000	3445495	0.0233431	00:10:39.910000	1413591	0.0138116	00:10:43.320000	3131428	0.581284				Xylose	00:10:39.870000	1076789	0.00957494	00:10:39.720000	937435	0.00931309	00:10:39.840000	1003560	0.00976694				Xylose	00:10:40.310000	1666547	0.0158573	00:10:39.980000	1420864	0.0145471	00:10:39.950000	1584400	0.0154201
Lyxose	00:10:43.300000	4158846	0.0281761	00:10:43.400000	2052673	0.0200558	00:10:50.140000	4491768	0.833803				Lyxose	00:10:43.310000	2652184	0.0235835	00:10:43.190000	2421408	0.0240558	00:10:43.200000	2511764	0.0244452				Lyxose	00:10:43.510000	2737082	0.0260436	00:10:43.380000	2423218	0.0248094	00:10:43.510000	2621518	0.0255138
Ribose	00:10:50.050000	6045860	0.0409605	00:10:50.100000	2968666	0.0290056	00:10:52.450000	50459350	9.36673				Ribose	00:10:49.940000	2717947	0.0241683	00:10:49.900000	2581860	0.0256499	00:10:49.840000	2899377	0.0282176				Ribose	00:10:50.350000	5522676	0.0525487	00:10:50.170000	4382813	0.0448721	00:10:50.150000	4596839	0.0447386
Asparagine	00:10:52.500000	67460195	0.457041	00:10:52.400000	42521001	0.415454	00:11:08.820000	1976048	0.366812				Asparagine	00:10:52.300000	29847578	0.265408	00:10:52.300000	32102723	0.318929	00:10:52.300000	26649472	0.25936				Asparagine	00:10:52.900000	171521793	1.63204	00:10:52.750000	140756825	1.4411	00:10:52.800000	168357211	1.63853
Arabitol	00:11:08.910000	3109535	0.021067	00:11:08.690000	1775728	0.0173499	00:11:11.450000	111862178	20.7649				Arabitol	00:11:07.860000	4142822	0.0368385	00:11:08.460000	3555198	0.0353196	00:11:08.360000	3310002	0.0322139				Arabitol	00:11:08.750000	2615669	0.0248883	00:11:08.680000	1950819	0.0199729	00:11:08.810000	2173467	0.0211532
Ribitol	00:11:11.450000	147602111	1	00:11:11.330000	102348160	1	00:11:38.600000	5387084	1				Ribitol	00:11:11.400000	112459075	1	00:11:11.350000	100657796	1	00:11:11.350000	102750757	1				Ribitol	00:11:11.560000	105096348	1	00:11:11.550000	97673454	1	00:11:11.550000	102748844	1
Vanillic acid	00:11:38.600000	4805879	0.0325597	00:11:38.600000	4017747	0.0392557	00:11:50.950000	8241648	1.52989				Vanillic acid	00:11:38.550000	2933627	0.0260862	00:11:38.550000	3698961	0.0367479	00:11:38.550000	2698006	0.0262578				Vanillic acid	00:11:38.700000	4699451	0.0447156	00:11:38.650000	4243344	0.0434442	00:11:38.650000	4093828	0.0398431
Shikimic acid	00:11:51.130000	7178839	0.0486364	00:11:50.670000	5392806	0.0526908	00:11:57.750000	634306628	117.746				Shikimic acid	00:11:50.850000	10196159	0.0906655	00:11:51.030000	8829445	0.0877174	00:11:51.040000	8592053	0.0836203				Shikimic acid	00:11:50.840000	6115698	0.0581913	00:11:50.840000	5692047	0.0582763	00:11:50.820000	5569369	0.0542037
Citric acid	00:11:57.700000	659709901	4.46952	00:11:57.150000	534048878	5.21796	00:12:00.650000	270336303	50.1823				Citric acid	00:11:57.550000	644663667	5.73243	00:11:57.650000	655337647	6.51055	00:11:57.550000	632761149	6.15821				Citric acid	00:11:57.400000	514171456	4.89238	00:11:57.300000	531891438	5.44561	00:11:57.300000	490403352	4.77284
D-pinitol	00:12:00.700000	276705232	1.87467	00:12:00.250000	229734907	2.24464	00:12:14.250000	39210608	7.27863				D-pinitol	00:12:00.100000	173779414	1.54527	00:11:59.680000	183177788	1.81981	00:12:00.100000	171354516	1.66767				D-pinitol	00:11:59.840000	166475663	1.58403	00:11:59.990000	169492143	1.73529	00:11:59.940000	164452133	1.60053
Fructose	00:12:14.300000	52075729	0.352812	00:12:14.250000	30392663	0.296954	00:12:18.150000	25133235	4.66546				Fructose	00:12:14.200000	35848997	0.318774	00:12:14.200000	35745589	0.35512	00:12:14.150000	43815326	0.426423				Fructose	00:12:14.450000	84693536	0.805866	00:12:14.400000	67915268	0.69533	00:12:14.250000	69758264	0.67892
Fructose	00:12:18.150000	34102331	0.231042	00:12:18.100000	19548083	0.190996	00:12:22.900000	23374783	4.33904				Fructose	00:12:18.050000	23421996	0.208271	00:12:18.050000	23642400	0.234879	00:12:18	28389770	0.276297				Fructose	00:12:18.300000	53866937	0.512548	00:12:18.300000	43446666	0.444815	00:12:18.250000	43426014	0.422642
Galactose	00:12:22.950000	29985690	0.203152	00:12:22.900000	19823897	0.193691	00:12:25.250000	34820687	6.46374				Galactose	00:12:22.800000	24582340	0.218589	00:12:22.850000	24723744	0.245622	00:12:22.800000	24226151	0.235776				Galactose	00:12:23.100000	32788953	0.311989	00:12:23.050000	31310213	0.32056	00:12:23	31217586	0.303824
Glucose	00:12:25.250000	45604268	0.308968	00:12:25.250000	29570418	0.28892	00:12:33.950000	10112898	1.87725				Glucose	00:12:25.150000	27830793	0.247475	00:12:25.150000	28865390	0.286768	00:12:25.150000	32051919	0.311939				Glucose	00:12:25.400000	67071086	0.638187	00:12:24.900000	56772751	0.581251	00:12:25.350000	59455772	0.578651
Syringic acid	00:12:33.950000	8668084	0.058726	00:12:33.950000	6684825	0.0653146	00:12:38.330000	22978183	4.26542				Syringic acid	00:12:33.850000	4912926	0.0436863	00:12:33.850000	7014500	0.0696866	00:12:33.800000	5616686	0.0546632				Syringic acid	00:12:34.050000	7728529	0.0735376	00:12:34	6496377	0.0665112	00:12:34	7103726	0.0691368
Mannose	00:12:38.250000	27097362	0.183584	00:12:38.120000	17936204	0.175247	00:12:40.710000	3364475	0.624545				Mannose	00:12:37.940000	16771022	0.14913	00:12:38.070000	18834135	0.187111	00:12:38.200000	17969776	0.174887				Mannose	00:12:38.350000	17760697	0.168994	00:12:38.570000	16523755	0.169173	00:12:38.270000	16972657	0.165186
Mannitol	00:12:41.950000	23281	0.000157728	00:12:40.850000	2361425	0.0230725	00:12:43.090000	223665	0.0415188				Mannitol	00:12:40.700000	7712392	0.0685795	00:12:40.900000	9127160	0.0906751	00:12:40.950000	7962452	0.0774929				Mannitol	00:12:41.200000	4006013	0.0381175	00:12:40.910000	3048531	0.0312115	00:12:40.660000	3171330	0.0308649
Sorbitol	00:12:43.050000	223478	0.00151406	00:12:43.120000	163285	0.00159539	00:12:53.200000	8929688	1.65761				Sorbitol	00:12:43.020000	453548	0.004033	00:12:43.090000	607383	0.00603414	00:12:43.100000	535703	0.00521362				Sorbitol	00:12:43.280000	106219	0.00101068	00:12:43.220000	100248	0.00102636	00:12:43.150000	109120	0.00106201
p-Coumaric acid	00:12:53.200000	3731662	0.0252819	00:12:53.710000	2677424	0.02616	00:12:53.620000	2950040	0.547614				p-Coumaric acid	00:12:53.270000	2236494	0.0198872	00:12:53.560000	3569928	0.035466	00:12:53.610000	2488460	0.0242184				p-Coumaric acid	00:12:53.700000	2743003	0.0260999	00:12:53.870000	2751728	0.0281727	00:12:53.950000	2668229	0.0259685
myo-inositiol	00:13:43.600000	30178951	0.204462	00:13:43.550000	21848194	0.213469	00:13:43.600000	29890873	5.54862				myo-inositiol	00:13:43.500000	33820533	0.300736	00:13:43.450000	39810182	0.3955	00:13:43.450000	34897004	0.339628				myo-inositiol	00:13:43.750000	29621979	0.281855	00:13:43.700000	29656127	0.303625	00:13:43.700000	25769166	0.250798
Ferulic acid	00:13:51.800000	4114488	0.0278755	00:13:51.750000	3212458	0.0313876	00:13:51.850000	5120578	0.950529				Ferulic acid	00:13:51.700000	2307166	0.0205156	00:13:51.700000	3263181	0.0324186	00:13:51.650000	2867422	0.0279066				Ferulic acid	00:13:51.900000	4326845	0.0411703	00:13:51.850000	3619051	0.0370526	00:13:51.900000	4063782	0.0395506
Tryptophan	00:14:36.150000	399189034	2.70449	00:14:36	257176342	2.51276	00:14:36.100000	340076969	63.1282				Tryptophan	00:14:35.850000	71399487	0.634893	00:14:35.850000	78798461	0.782835	00:14:35.800000	100860502	0.981603				Tryptophan	00:14:36.150000	178112839	1.69476	00:14:36.050000	165963431	1.69917	00:14:36.100000	225367285	2.19338
Sinapinic acid	00:14:45.450000	5583828	0.0378303	00:14:45.400000	3969793	0.0387871	00:14:45.450000	5445433	1.01083				Sinapinic acid	00:14:45.400000	3338325	0.0296848	00:14:45.350000	4079124	0.0405247	00:14:45.300000	3602670	0.0350622				Sinapinic acid	00:14:45.600000	4833339	0.0459896	00:14:45.550000	4480318	0.0458704	00:14:45.550000	5269602	0.0512862
Sucrose	00:16:43.040000	2226228142	15.0826	00:16:44.710000	1631497661	15.9407	00:16:43.730000	2126376431	394.718				Sucrose	00:16:42.290000	1706145319	15.1713	00:16:43.270000	1836023433	18.2403	00:16:40.540000	1699381596	16.5389				Sucrose	00:16:41.010000	178543567	1.69886	00:16:40.500000	171930045	1.76025	00:16:40.590000	175415976	1.70723
Maltose	00:17:20.450000	393489868	2.66588	00:17:20.100000	280243344	2.73814	00:17:20.450000	386298456	71.7083				Maltose	00:17:20	286954241	2.55163	00:17:20	282315701	2.80471	00:17:19.900000	9591973	0.0933518				Maltose	00:17:20.350000	264426443	2.51604	00:17:20.250000	275751918	2.8232	00:17:20.300000	264624455	2.57545
Maltitol	00:17:47.650000	25351874	0.171758	00:17:47.350000	19845822	0.193905	00:17:47.650000	24865954	4.61585				Maltitol	00:17:47.300000	19607720	0.174354	00:17:47.300000	20196305	0.200643	00:17:47.200000	9073106	0.0883021				Maltitol	00:17:47.700000	15416031	0.146685	00:17:47.550000	15558213	0.159288	00:17:47.550000	15755322	0.153338
Compound	PW-1			PW-2			PW-3						Compound	PW-1			PW-2			PW-3						Compound	PW-1			PW-2			PW-3
	RT	AREA	ratio	RT	AREA	ratio	RT	AREA	ratio					RT	AREA	ratio	RT	AREA	ratio	RT	AREA	ratio					RT	AREA	ratio	RT	AREA	ratio	RT	AREA	ratio
Hydrophilic compounds													Hydrophilic compounds													Hydrophilic compounds
Lactic acid	00:05:09.230000	15633023	0.123549	00:05:09.630000	11620458	0.0985039	00:05:09.800000	10824256	0.0989622				Lactic acid	00:05:08.930000	11826746	0.106864	00:05:09.130000	15443580	0.136277	00:05:08.900000	11432545	0.107548				Lactic acid	00:05:09.630000	13871461	0.146698	00:05:09.910000	19168470	0.210512	00:05:10	28798436	0.333252
Valine	00:05:33.950000	1596064	0.0126138	00:05:34.500000	1480077	0.0125463	00:05:34.600000	1486825	0.0135935				Valine	00:05:33.400000	1140724	0.0103073	00:05:33.550000	1580069	0.0139428	00:05:33.500000	1347183	0.0126731				Valine	00:05:35	1485125	0.015706	00:05:35	1416113	0.0155521	00:05:35	2136701	0.0247257
Alanine	00:05:39	46538553	0.367796	00:05:39	21190740	0.179629	00:05:39.050000	21815839	0.199454				Alanine	00:05:38.550000	118243098	1.06842	00:05:38.700000	121937318	1.076	00:05:38.700000	103188236	0.970707				Alanine	00:05:39.250000	74801430	0.791064	00:05:39.300000	64133114	0.704324	00:05:39.200000	69253132	0.801389
Glycoric acid	00:06:05.200000	58063035	0.458875	00:06:05.600000	27623833	0.234161	00:06:05.700000	36798848	0.336438				Glycoric acid	00:06:04.390000	27549652	0.248932	00:06:04.590000	29228961	0.257921	00:06:04.850000	34590545	0.325398				Glycoric acid	00:06:05.800000	34123198	0.360871	00:06:05.800000	41750278	0.458511	00:06:05.850000	45736495	0.529257
Malonic acid	00:06:45.250000	72096881	0.569785	00:06:45.450000	71468717	0.605824	00:06:45.500000	64764877	0.592121				Malonic acid	00:06:45	86377651	0.780489	00:06:45.100000	91911352	0.811041	00:06:45.050000	79826457	0.750939				Malonic acid	00:06:45.600000	50660882	0.535765	00:06:45.550000	51618155	0.566882	00:06:45.600000	63417434	0.733859
Valine	00:06:51.800000	24385931	0.192723	00:06:52.050000	16407934	0.139086	00:06:52.100000	16482680	0.150695				Valine	00:06:51.500000	40353883	0.364629	00:06:51.600000	39858836	0.351721	00:06:51.550000	38721456	0.364258				Valine	00:06:52	13031741	0.137818	00:06:52	12811868	0.140703	00:06:52	8765721	0.101436
Serine	00:07:18.750000	3025565	0.0239112	00:07:19.010000	6228251	0.0527954	00:07:18.960000	6576346	0.0601251				Serine	00:07:18.700000	4033733	0.0364479	00:07:18.970000	7068060	0.0623698	00:07:18.690000	5968609	0.0561476				Serine	00:07:18.850000	11890128	0.125744	00:07:18.800000	11947043	0.131205	00:07:18.850000	12049666	0.139437
Ethanolamine	00:07:23	111569521	0.881739	00:07:23.200000	47945115	0.40642	00:07:23.200000	58870602	0.538232				Ethanolamine	00:07:22.800000	89895223	0.812273	00:07:22.850000	78132334	0.689453	00:07:22.850000	75667299	0.711813				Ethanolamine	00:07:23.150000	28885297	0.305477	00:07:23.150000	38607075	0.423991	00:07:23.150000	23742434	0.274745
Phosphoric acid	00:07:24.350000	216451034	1.71062	00:07:24.400000	217471582	1.84346	00:07:24.450000	228288667	2.08716				Phosphoric acid	00:07:24.150000	199108389	1.7991	00:07:24.250000	242822447	2.14271	00:07:24.200000	226288418	2.12873				Phosphoric acid	00:07:24.450000	159388440	1.68562	00:07:24.400000	168566560	1.85124	00:07:24.450000	174349455	2.01755
Leucine	00:07:25.400000	15113279	0.119441	00:07:25.550000	9549474	0.0809487	00:07:25.600000	9666483	0.0883771				Leucine	00:07:25.200000	34029590	0.307484	00:07:25.300000	28946234	0.255427	00:07:25.250000	29208970	0.274773				Leucine	00:07:25.500000	6371167	0.0673784	00:07:25.450000	9994870	0.109766	00:07:25.450000	5206856	0.0602531
Isoleucine	00:07:38.350000	15613530	0.123394	00:07:38.500000	9099005	0.0771302	00:07:38.550000	8933625	0.0816768				Isoleucine	00:07:38.200000	33490115	0.302609	00:07:38.250000	30399703	0.268252	00:07:38.200000	29833539	0.280648				Isoleucine	00:07:38.500000	6482556	0.0685564	00:07:38.450000	10927301	0.120006	00:07:38.450000	5796154	0.0670724
Proline	00:07:44	10593894	0.083724	00:07:44.050000	4204314	0.035639	00:07:44.120000	3331312	0.0304569				Proline	00:07:43.800000	27593410	0.249328	00:07:43.850000	19596507	0.172923	00:07:43.850000	18398565	0.173078				Proline	00:07:44.140000	4638318	0.0490526	00:07:44.100000	8034585	0.0882376	00:07:43.930000	3224840	0.0373175
Glycine	00:07:47.200000	25230383	0.199397	00:07:47.300000	19539587	0.165633	00:07:47.350000	19486922	0.178162				Glycine	00:07:47.050000	47550044	0.429652	00:07:47.100000	51126780	0.451151	00:07:47.050000	46310376	0.435648				Glycine	00:07:47.350000	28893898	0.305568	00:07:47.300000	29747469	0.326693	00:07:47.350000	28669926	0.331765
Succinic acid	00:07:51.700000	53719168	0.424545	00:07:51.800000	46660618	0.395531	00:07:51.850000	48963978	0.447659				Succinic acid	00:07:51.420000	36309408	0.328084	00:07:51.510000	42867767	0.378272	00:07:51.590000	38652630	0.363611				Succinic acid	00:07:51.850000	38490915	0.407062	00:07:51.800000	37967495	0.416967	00:07:51.800000	38131557	0.441254
Fumaric acid	00:08:12	7933808	0.0627013	00:08:12.050000	7204972	0.0610749	00:08:12.100000	7767893	0.071019				Fumaric acid	00:08:12.050000	5172755	0.0467399	00:08:11.660000	6607560	0.0583062	00:08:11.880000	6214148	0.0584574				Fumaric acid	00:08:12.150000	5777994	0.0611053	00:08:12.100000	6352938	0.0697694	00:08:12.050000	6121096	0.0708326
Serine	00:08:14.230000	10598446	0.08376	00:08:14.360000	3144618	0.0266562	00:08:14.230000	2589246	0.0236725				Serine	00:08:14.150000	12473989	0.112712	00:08:13.860000	1272287	0.0112269	00:08:14.120000	10167607	0.0956481				Serine	00:08:14.150000	2722157	0.0287882	00:08:14.080000	5185224	0.0569453	00:08:14.270000	4938589	0.0571488
Threonine	00:08:27.720000	5661911	0.0447463	00:08:28.210000	2144910	0.0181819	00:08:28.250000	1891031	0.017289				Threonine	00:08:27.790000	5351233	0.0483525	00:08:14.040000	10766538	0.0950058	00:08:27.680000	4837530	0.0455073				Threonine	00:08:28.160000	1117132	0.0118143	00:08:28.100000	1673462	0.0183783	00:08:28.340000	1619343	0.0187388
β-Alanine	00:08:54.400000	12934375	0.102221	00:08:54.450000	10827152	0.0917793	00:08:54.500000	11033381	0.100874				β-Alanine	00:08:54.300000	21546925	0.194693	00:08:54.300000	24470011	0.215928	00:08:54.300000	22488801	0.211555				β-Alanine	00:08:54.500000	18973647	0.200656	00:08:54.500000	18791569	0.206373	00:08:54.500000	20171357	0.233421
Malic acid	00:09:22.650000	249963087	1.97547	00:09:22.600000	223191215	1.89194	00:09:22.600000	226131474	2.06744				Malic acid	00:09:22.500000	185778203	1.67865	00:09:22.500000	209809164	1.85139	00:09:22.450000	201103322	1.89181				Malic acid	00:09:22.650000	213364279	2.25644	00:09:22.600000	212834835	2.3374	00:09:22.600000	220027454	2.54613
Aspartic acid	00:09:39.550000	106552231	0.842087	00:09:39.450000	71365519	0.604949	00:09:39.450000	67170870	0.614118				Aspartic acid	00:09:39.400000	57158456	0.516471	00:09:39.350000	58130919	0.512957	00:09:39.350000	55978929	0.526602				Aspartic acid	00:09:39.500000	81518786	0.862104	00:09:39.400000	60740839	0.667069	00:09:39.450000	72656273	0.84077
Methionine	00:09:42.950000	8352708	0.0660118	00:09:42.900000	5010485	0.0424727	00:09:42.950000	4851062	0.0443515				Methionine	00:09:42.900000	11160966	0.100848	00:09:42.850000	11147840	0.0983704	00:09:42.900000	10901944	0.102556				Methionine	00:09:43	6475598	0.0684829	00:09:42.950000	4302566	0.0472517	00:09:42.950000	5494216	0.0635784
Pyroglutamic acid	00:09:46.200000	53941654	0.426303	00:09:46.200000	61312680	0.519733	00:09:46.200000	82267041	0.752137				Pyroglutamic acid	00:09:46.150000	87393577	0.789669	00:09:46.150000	136436163	1.20394	00:09:46.150000	141429991	1.33045				Pyroglutamic acid	00:09:46.250000	91137813	0.96383	00:09:46.200000	94941844	1.04267	00:09:46.200000	115544817	1.33707
γ-Aminobutyric acid	00:09:47.300000	43775613	0.345961	00:09:47.300000	30247833	0.256404	00:09:47.250000	31936402	0.291983				γ-Aminobutyric acid	00:09:47.250000	92852679	0.838996	00:09:47.200000	95061654	0.83884	00:09:47.250000	94232405	0.886458				γ-Aminobutyric acid	00:09:47.450000	63464079	0.671166	00:09:47.350000	59498407	0.653425	00:09:47.350000	8598607	0.0995021
Glutamic acid	00:10:28.100000	72268919	0.571145	00:10:28.110000	52755635	0.447197	00:10:28.050000	50371218	0.460525				Glutamic acid	00:10:28.250000	138275725	1.24943	00:10:28.200000	145265313	1.28185	00:10:28.200000	133425111	1.25515				Glutamic acid	00:10:28.090000	70078024	0.741112	00:10:28.100000	68292515	0.750003	00:10:28.100000	66444375	0.768887
Phenylalanine	00:10:36.650000	18065976	0.142776	00:10:36.610000	13207572	0.111958	00:10:36.600000	13895203	0.127039				Phenylalanine	00:10:36.600000	21981301	0.198618	00:10:36.600000	25473105	0.224779	00:10:36.550000	24515510	0.230621				Phenylalanine	00:10:36.700000	14628607	0.154705	00:10:36.650000	13149161	0.144407	00:10:36.650000	13828388	0.16002
Xylose	00:10:39.960000	1118329	0.00883821	00:10:40.070000	1109063	0.00940127	00:10:39.990000	1089062	0.00995689				Xylose	00:10:39.990000	655080	0.00591916	00:10:39.940000	738931	0.00652045	00:10:39.760000	647463	0.00609078				Xylose	00:10:40.200000	915827	0.00968535	00:10:40.140000	851414	0.00935042	00:10:40.070000	976610	0.0113012
Lyxose	00:10:43.350000	2684765	0.0212178	00:10:43.350000	2709926	0.0229714	00:10:43.310000	2642815	0.0241623				Lyxose	00:10:43.370000	2841761	0.0256775	00:10:43.220000	3242983	0.0286166	00:10:43.190000	2778674	0.0261394				Lyxose	00:10:43.530000	2849370	0.0301336	00:10:43.340000	2729405	0.0299749	00:10:43.380000	3189995	0.0369143
Ribose	00:10:50.180000	4838120	0.0382359	00:10:50.220000	3357072	0.0284571	00:10:50.140000	4182988	0.0382435				Ribose	00:10:50.100000	2817885	0.0254618	00:10:50.030000	3371898	0.0297542	00:10:49.860000	2784246	0.0261918				Ribose	00:10:50.260000	3318218	0.0350919	00:10:50.220000	3429813	0.037667	00:10:50.240000	3743799	0.0433228
Asparagine	00:10:52.400000	37532673	0.296622	00:10:52.400000	34420426	0.291774	00:10:52.400000	27072359	0.247513				Asparagine	00:10:52.350000	24176396	0.218453	00:10:52.300000	23356455	0.206101	00:10:52.300000	20626813	0.194039				Asparagine	00:10:52.650000	90716167	0.959371	00:10:52.550000	69250722	0.760527	00:10:52.550000	78871786	0.912695
Arabitol	00:11:08.640000	2849575	0.0225203	00:11:08.740000	3821448	0.0323935	00:11:08.760000	2823766	0.0258166				Arabitol	00:11:08.820000	8516258	0.076951	00:11:08.680000	9727995	0.0858415	00:11:08.600000	8794567	0.0827318				Arabitol	00:11:08.740000	3951270	0.0417868	00:11:08.720000	2535851	0.0278493	00:11:08.550000	3195275	0.0369754
Ribitol	00:11:11.270000	126533487	1	00:11:11.450000	117969468	1	00:11:11.500000	109377736	1				Ribitol	00:11:11.450000	110671178	1	00:11:11.400000	113325097	1	00:11:11.400000	106302192	1				Ribitol	00:11:11.550000	94557950	1	00:11:11.450000	91056265	1	00:11:11.500000	86416355	1
Vanillic acid	00:11:38.700000	5896656	0.0466015	00:11:38.650000	5274979	0.0447148	00:11:38.650000	6198963	0.0566748				Vanillic acid	00:11:38.600000	3780371	0.0341586	00:11:38.600000	4540266	0.0400641	00:11:38.550000	4394199	0.0413369				Vanillic acid	00:11:38.700000	5380533	0.056902	00:11:38.650000	4963734	0.0545128	00:11:38.650000	4635860	0.0536456
Shikimic acid	00:11:51.230000	12636381	0.0998659	00:11:51.270000	13621811	0.115469	00:11:51.320000	10814958	0.0988771				Shikimic acid	00:11:51.080000	6092152	0.0550473	00:11:51.230000	6726092	0.0593522	00:11:51.090000	6333128	0.0595766				Shikimic acid	00:11:50.960000	5811411	0.0614587	00:11:51.040000	6319181	0.0693986	00:11:51.050000	6774195	0.0783902
Citric acid	00:11:58.200000	719466620	5.68598	00:11:58	699891544	5.93282	00:11:58	691103809	6.31851				Citric acid	00:11:57.750000	649901609	5.87237	00:11:58	667690691	5.89182	00:11:57.800000	639236032	6.01339				Citric acid	00:11:57.370000	559222813	5.91408	00:11:57.400000	580205496	6.37194	00:11:57.550000	545872071	6.31677
D-pinitol	00:12:00.750000	270002650	2.13384	00:12:00.600000	256225708	2.17197	00:12:00.700000	255988252	2.34041				D-pinitol	00:11:59.310000	209019072	1.88865	00:12:00.450000	214716952	1.8947	00:12:00.350000	207773950	1.95456				D-pinitol	00:12:00.460000	165544136	1.75072	00:12:00	164440376	1.80592	00:12:00.570000	161177531	1.86513
Fructose	00:12:14.350000	48729144	0.385109	00:12:14.300000	33185316	0.281304	00:12:14.300000	38872377	0.355396				Fructose	00:12:14.250000	48231744	0.435811	00:12:14.250000	57250316	0.505187	00:12:14.200000	43667540	0.410787				Fructose	00:12:14.450000	40317294	0.426377	00:12:14.400000	48845533	0.536432	00:12:14.400000	44774431	0.518125
Fructose	00:12:18.150000	32705696	0.258475	00:12:18.150000	21702538	0.183967	00:12:18.150000	25545461	0.233553				Fructose	00:12:18.050000	30419322	0.274862	00:12:18.050000	35279127	0.311309	00:12:18.050000	28414901	0.267303				Fructose	00:12:18.300000	25728602	0.272093	00:12:18.200000	31502942	0.345972	00:12:18.200000	28075202	0.324883
Galactose	00:12:22.950000	26714159	0.211123	00:12:22.900000	17798885	0.150877	00:12:22.900000	21976985	0.200927				Galactose	00:12:22.900000	39737365	0.359058	00:12:22.900000	46402430	0.409463	00:12:22.900000	43423737	0.408493				Galactose	00:12:23.050000	23862349	0.252357	00:12:23	27711361	0.304332	00:12:23	24502459	0.28354
Glucose	00:12:25.300000	45201509	0.35723	00:12:25.250000	31930229	0.270665	00:12:25.300000	35789667	0.327212				Glucose	00:12:25.200000	37408121	0.338011	00:12:25.200000	44131515	0.389424	00:12:25.150000	38278285	0.360089				Glucose	00:12:25.400000	34165884	0.361322	00:12:25.350000	41059598	0.450926	00:12:25.350000	37647772	0.435656
Syringic acid	00:12:33.950000	11122423	0.087901	00:12:33.950000	10787801	0.0914457	00:12:34	11583483	0.105903				Syringic acid	00:12:33.900000	8604788	0.0777509	00:12:33.900000	11414586	0.100724	00:12:33.850000	9643232	0.0907153				Syringic acid	00:12:34	8623156	0.0911944	00:12:33.950000	8744605	0.0960352	00:12:34	8689937	0.100559
Mannose	00:12:38.320000	17762208	0.140376	00:12:38.160000	14847181	0.125856	00:12:38.150000	15411660	0.140903				Mannose	00:12:38.100000	15537712	0.140395	00:12:38.150000	19589131	0.172858	00:12:38.100000	17843983	0.167861				Mannose	00:12:38.410000	13695407	0.144836	00:12:38.540000	13821604	0.151792	00:12:38.120000	15009881	0.173693
Mannitol	00:12:41.270000	5333614	0.0421518	00:12:40.950000	4358641	0.0369472	00:12:41.070000	4544411	0.0415479				Mannitol	00:12:40.950000	11076574	0.100085	00:12:40.950000	12235598	0.107969	00:12:40.950000	11119503	0.104603				Mannitol	00:12:41.090000	9012020	0.0953068	00:12:41.170000	9899323	0.108717	00:12:41.040000	9692873	0.112165
Sorbitol	00:12:43.120000	443727	0.0035068	00:12:43.100000	238725	0.00202362	00:12:43.130000	251917	0.00230318				Sorbitol	00:12:43.010000	1998993	0.0180625	00:12:42.770000	2144618	0.0189245	00:12:43.010000	2000182	0.018816				Sorbitol	00:12:43.230000	749860	0.00793016	00:12:43.060000	724030	0.00795146	00:12:43.300000	807120	0.0093399
p-Coumaric acid	00:12:53.750000	2602686	0.0205691	00:12:53.700000	2282196	0.0193456	00:12:53.780000	2865760	0.0262006				p-Coumaric acid	00:12:53.660000	2707520	0.0244645	00:12:53.950000	3027948	0.0267191	00:12:53.610000	3041290	0.0286099				p-Coumaric acid	00:12:53.900000	3207844	0.0339246	00:12:53.420000	3091860	0.0339555	00:12:53.880000	3227773	0.0373514
myo-inositiol	00:13:43.650000	48271566	0.381492	00:13:43.550000	43042464	0.364861	00:13:43.600000	44328145	0.405276				myo-inositiol	00:13:43.760000	59859237	0.540875	00:13:43.550000	66529346	0.587066	00:13:43.500000	62308328	0.586143				myo-inositiol	00:13:43.670000	46744912	0.494352	00:13:43.700000	42050698	0.46181	00:13:43.700000	42413160	0.4908
Ferulic acid	00:13:51.850000	4483693	0.0354348	00:13:51.850000	5014250	0.0425046	00:13:51.800000	5454286	0.0498665				Ferulic acid	00:13:51.750000	4158088	0.0375716	00:13:51.750000	5275062	0.046548	00:13:51.700000	5444181	0.0512142				Ferulic acid	00:13:51.950000	4443949	0.0469971	00:13:51.850000	4276180	0.046962	00:13:51.900000	4546542	0.0526121
Tryptophan	00:14:35.950000	84890957	0.670897	00:14:35.950000	82295258	0.697598	00:14:35.900000	83834750	0.76647				Tryptophan	00:14:35.800000	35136835	0.317489	00:14:35.750000	40487608	0.35727	00:14:35.800000	45977369	0.432516				Tryptophan	00:14:36.050000	50379009	0.532784	00:14:36.050000	58163434	0.638764	00:14:36	71612009	0.828686
Sinapinic acid	00:14:45.500000	4897169	0.0387026	00:14:45.450000	5409965	0.045859	00:14:45.400000	5536155	0.050615				Sinapinic acid	00:14:45.350000	4696897	0.0424401	00:14:45.350000	5932261	0.0523473	00:14:45.350000	5047972	0.047487				Sinapinic acid	00:14:45.600000	4984879	0.0527177	00:14:45.500000	6338857	0.0696147	00:14:45.550000	6176060	0.0714686
Sucrose	00:16:42.430000	1774718211	14.0257	00:16:43.710000	1569630424	13.3054	00:16:40.520000	1568599352	14.3411				Sucrose	00:16:44.100000	1717740137	15.5211	00:16:43.850000	1794706156	15.8368	00:16:43.100000	1692637005	15.9229				Sucrose	00:16:40.670000	193825949	2.04981	00:16:40.640000	174796871	1.91966	00:16:40.580000	181258962	2.09751
Maltose	00:17:20.400000	361299937	2.85537	00:17:20.350000	354595350	3.00582	00:17:20.400000	376183806	3.43931				Maltose	00:17:19.550000	204387793	1.8468	00:17:19.800000	217693744	1.92097	00:17:19.750000	206321485	1.9409				Maltose	00:17:20.200000	262070703	2.77154	00:17:20.100000	260593900	2.8619	00:17:20.020000	268521288	3.1073
Maltitol	00:17:47.850000	12941219	0.102275	00:17:47.700000	24842998	0.210588	00:17:47.650000	24812838	0.226855				Maltitol	00:17:47.480000	18873852	0.17054	00:17:47.150000	18262219	0.161149	00:17:47.150000	18034590	0.169654				Maltitol	00:17:47.600000	15369017	0.162535	00:17:47.500000	14505753	0.159305	00:17:47.500000	15221143	0.176137
Compound	PfFAD3-1#10-1			PfFAD3-1#10-2			PfFAD3-1#10-3						Compound	PfFAD3-1#10-1			PfFAD3-1#10-2			PfFAD3-1#10-3						Compound	PfFAD3-1#10-1			PfFAD3-1#10-2			PfFAD3-1#10-3
	RT	AREA	ratio	RT	AREA	ratio	RT	AREA	ratio					RT	AREA	ratio	RT	AREA	ratio	RT	AREA	ratio					RT	AREA	ratio	RT	AREA	ratio	RT	AREA	ratio
Hydrophilic compounds													Hydrophilic compounds													Hydrophilic compounds
Lactic acid	00:05:09.800000	70828464	0.568122	00:05:09.700000	62193208	0.48127	00:05:09.750000	53061665	0.477711				Lactic acid	00:05:09	83530180	0.725944	00:05:09.150000	104171966	0.941549	00:05:09.100000	118391871	1.03549				Lactic acid	00:05:09.950000	46525797	0.667884	00:05:09.800000	73653412	0.760528	00:05:09	57001867	0.729749
Valine	00:05:34.600000	2654332	0.0212907	00:05:34.500000	2076918	0.0160718	00:05:34.550000	2114009	0.0190323				Valine	00:05:33.500000	2168550	0.0188464	00:05:33.650000	1886919	0.0170547	00:05:33.450000	1805324	0.0157899				Valine	00:05:34.900000	1761316	0.0252839	00:05:34.900000	1950760	0.0201431	00:05:33.450000	754412	0.00965812
Alanine	00:05:39.350000	692097538	5.55138	00:05:39.200000	607853534	4.70375	00:05:39.200000	588189618	5.29543				Alanine	00:05:38.800000	837657430	7.27992	00:05:38.800000	720149030	6.509	00:05:38.700000	748215248	6.54413				Alanine	00:05:39.250000	285773703	4.10232	00:05:39.250000	511987709	5.28666	00:05:38.400000	492996711	6.31144
Glycoric acid	00:06:15.800000	46549024	0.373374	00:06:05.200000	34575901	0.267559	00:06:05.530000	35466311	0.319301				Glycoric acid	00:06:04.930000	31644308	0.275014	00:06:04.560000	27714568	0.250496	00:06:04.700000	28353614	0.24799				Glycoric acid	00:06:05.850000	39064024	0.560769	00:06:05.800000	37986631	0.392241	00:06:04.700000	61158405	0.782961
Malonic acid	00:06:45.550000	114739481	0.920337	00:06:45.500000	88876226	0.687751	00:06:45.500000	87168338	0.784771				Malonic acid	00:06:45.100000	99888375	0.86811	00:06:45.100000	102960874	0.930603	00:06:45.050000	109451084	0.957294				Malonic acid	00:06:45.600000	45810971	0.657622	00:06:45.550000	72433987	0.747936	00:06:45	60301905	0.771996
Valine	00:06:52.050000	37094018	0.297535	00:06:52	31980927	0.247478	00:06:52.050000	31410040	0.282782				Valine	00:06:51.600000	58243341	0.506181	00:06:51.600000	60202059	0.544131	00:06:51.550000	71281030	0.623447				Valine	00:06:52.050000	8172142	0.117312	00:06:52	22433138	0.231639	00:06:51.500000	37863787	0.484739
Serine	00:07:18.850000	59523003	0.47744	00:07:18.800000	53445076	0.413574	00:07:18.800000	50932591	0.458543				Serine	00:07:18.500000	47212863	0.410318	00:07:18.500000	49475033	0.447176	00:07:18.400000	39587465	0.346245				Serine	00:07:18.850000	52069781	0.747468	00:07:18.900000	66956109	0.691373	00:07:18.450000	38392337	0.491506
Ethanolamine	00:07:23.250000	101777250	0.816366	00:07:23.200000	111345175	0.861622	00:07:23.200000	76127452	0.68537				Ethanolamine	00:07:22.900000	129593326	1.12627	00:07:22.850000	113959575	1.03001	00:07:22.850000	104275843	0.91203				Ethanolamine	00:07:23.200000	26043546	0.373858	00:07:23.200000	42212464	0.435876	00:07:22.800000	127770558	1.63574
Phosphoric acid	00:07:24.700000	337374836	2.70612	00:07:24.600000	310311090	2.40128	00:07:24.650000	306770765	2.76184				Phosphoric acid	00:07:24.500000	326693733	2.83923	00:07:24.450000	332183165	3.00241	00:07:24.400000	334458262	2.92528				Phosphoric acid	00:07:24.550000	204242099	2.93192	00:07:24.600000	263088444	2.71659	00:07:24.200000	183004503	2.34286
Leucine	00:07:25.700000	21571163	0.173024	00:07:25.650000	21290229	0.16475	00:07:25.650000	20963178	0.18873				Leucine	00:07:25.450000	40987436	0.356214	00:07:25.400000	40569547	0.366684	00:07:25.350000	46386124	0.405708				Leucine	00:07:25.500000	5470883	0.0785352	00:07:25.550000	12881115	0.133007	00:07:25.250000	22448545	0.28739
Isoleucine	00:07:38.550000	18525186	0.148592	00:07:38.500000	18271475	0.14139	00:07:38.500000	17758564	0.159879				Isoleucine	00:07:38.300000	37038860	0.321897	00:07:38.250000	35548591	0.321303	00:07:38.250000	41901334	0.366482				Isoleucine	00:07:38.500000	6372236	0.0914742	00:07:38.500000	13709148	0.141557	00:07:38.200000	20079593	0.257063
Proline	00:07:44.150000	22915799	0.18381	00:07:44.150000	23061692	0.178458	00:07:44.150000	20717008	0.186514				Proline	00:07:43.900000	49501700	0.43021	00:07:43.900000	45457791	0.410866	00:07:43.850000	52830912	0.462076				Proline	00:07:44.100000	12572711	0.180483	00:07:44.100000	37328344	0.385444	00:07:43.850000	97553829	1.2489
Glycine	00:07:47.450000	162172603	1.3008	00:07:47.450000	142263643	1.10088	00:07:47.450000	135235102	1.21751				Glycine	00:07:47.200000	194110259	1.68697	00:07:47.200000	182475483	1.64929	00:07:47.150000	193702637	1.69418				Glycine	00:07:47.400000	83198539	1.19433	00:07:47.400000	122118584	1.26097	00:07:47.100000	44776252	0.573234
Succinic acid	00:07:51.920000	59359444	0.476128	00:07:51.850000	4688041	0.0362775	00:07:51.660000	54007035	0.486222				Succinic acid	00:07:51.520000	58946197	0.51229	00:07:51.680000	66114656	0.597571	00:07:51.650000	68418373	0.598409				Succinic acid	00:07:51.990000	21268668	0.305314	00:07:52.050000	30780942	0.317837	00:07:51.650000	33689149	0.431295
Fumaric acid	00:08:12.100000	11686382	0.0937376	00:08:12.100000	10059718	0.0778451	00:08:12.100000	9962382	0.0896907				Fumaric acid	00:08:12	10918266	0.0948885	00:08:11.950000	11247494	0.101659	00:08:12.170000	11589566	0.101366				Fumaric acid	00:08:12.100000	5017896	0.0720325	00:08:12.150000	6926587	0.0715223	00:08:11.950000	6944876	0.0889096
Serine	00:08:14.400000	107815175	0.864796	00:08:14.350000	94483761	0.731144	00:08:14.350000	90889062	0.818268				Serine	00:08:14.300000	111090617	0.965467	00:08:14.200000	105610669	0.954553	00:08:14.250000	128668796	1.12538				Serine	00:08:14.300000	34526740	0.495636	00:08:14.350000	54801977	0.565872	00:08:14.250000	60537630	0.775014
Threonine	00:08:28.250000	16538946	0.132661	00:08:28.200000	13999487	0.108332	00:08:28.200000	13722144	0.12354				Threonine	00:08:28.100000	18512116	0.160885	00:08:28.100000	17534224	0.158482	00:08:28.050000	20932792	0.183085				Threonine	00:08:28.240000	4227472	0.0606859	00:08:24.600000	26333	0.000271908	00:08:53.500000	16653	0.000213195
β-Alanine	00:08:54.700000	134020285	1.07499	00:08:54.650000	116699956	0.903059	00:08:54.600000	111675968	1.00541				β-Alanine	00:08:54.500000	151962029	1.32067	00:08:54.500000	153065186	1.38347	00:08:54.450000	158850689	1.38936				β-Alanine	00:08:54.600000	69368408	0.995792	00:08:54.650000	100736627	1.04018	00:08:54.450000	60652857	0.776489
Malic acid	00:09:22.600000	197529524	1.5844	00:09:22.550000	176868196	1.36866	00:09:22.550000	172840288	1.55607				Malic acid	00:09:22.550000	199508919	1.73389	00:09:22.500000	217566783	1.96646	00:09:22.500000	236931872	2.07228				Malic acid	00:09:22.450000	125564417	1.80249	00:09:22.550000	165610122	1.71005	00:09:22.500000	100669494	1.28879
Aspartic acid	00:09:39.650000	122911247	0.985884	00:09:39.600000	107916816	0.835093	00:09:39.550000	102892696	0.926336				Aspartic acid	00:09:39.550000	96599501	0.839527	00:09:39.450000	93939752	0.849066	00:09:39.500000	111783068	0.97769				Aspartic acid	00:09:39.500000	94529956	1.35699	00:09:39.650000	146480161	1.51252	00:09:39.500000	82132096	1.05147
Methionine	00:09:43	40833723	0.327531	00:09:43.050000	32764083	0.253538	00:09:43	31003414	0.279122				Methionine	00:09:43.050000	48698304	0.423227	00:09:43	45707719	0.413125	00:09:42.950000	54848134	0.479719				Methionine	00:09:43	27007615	0.387698	00:09:43.100000	47725868	0.492806	00:09:43	29818197	0.381738
Pyroglutamic acid	00:09:46.300000	147581499	1.18377	00:09:46.250000	157540680	1.2191	00:09:46.300000	175299343	1.57821				Pyroglutamic acid	00:09:46.350000	234174195	2.03516	00:09:46.300000	288503421	2.60761	00:09:46.300000	293177230	2.56422				Pyroglutamic acid	00:09:46.250000	153794030	2.20773	00:09:46.300000	174967770	1.80668	00:09:46.300000	143819057	1.8412
γ-Aminobutyric acid	00:09:47.400000	145100669	1.16387	00:09:47.400000	119400041	0.923953	00:09:47.350000	116504211	1.04888				γ-Aminobutyric acid	00:09:47.450000	195923479	1.70273	00:09:47.350000	208129073	1.88116	00:09:47.350000	237304871	2.07554				γ-Aminobutyric acid	00:09:47.350000	99160743	1.42346	00:09:47.500000	155464354	1.60529	00:09:47.400000	122213730	1.5646
Glutamic acid	00:10:28.500000	230546250	1.84923	00:10:28.450000	207633015	1.60673	00:10:28.350000	190771926	1.71751				Glutamic acid	00:10:28.550000	250328896	2.17556	00:10:28.400000	236264461	2.13546	00:10:28.450000	247888270	2.16811				Glutamic acid	00:10:28.250000	114509140	1.64379	00:10:28.400000	166587804	1.72015	00:10:28.300000	116210913	1.48775
Phenylalanine	00:10:36.700000	15428618	0.123755	00:10:36.650000	14895783	0.115268	00:10:36.650000	14245392	0.12825				Phenylalanine	00:10:36.650000	28527687	0.247929	00:10:36.600000	29238497	0.26427	00:10:36.600000	29230485	0.255659				Phenylalanine	00:10:36.600000	10730904	0.154043	00:10:36.700000	16630553	0.171723	00:10:36.700000	9746147	0.124772
Xylose	00:10:40.040000	1613947	0.0129456	00:10:40.060000	1530864	0.0118463	ND	ND	ND				Xylose	00:10:40.310000	899174	0.00781454	00:10:39.890000	1036568	0.00936893	00:10:39.860000	1204283	0.010533				Xylose	00:10:39.960000	809992	0.0116275	00:10:40.130000	1102443	0.0113836	00:10:40.230000	876320	0.0112188
Lyxose	00:10:43.440000	3436588	0.0275652	00:10:43.440000	3188747	0.0246755	ND	ND	ND				Lyxose	00:10:43.240000	3722746	0.0323537	00:10:43.420000	4384260	0.0396267	00:10:43.280000	5497508	0.048083				Lyxose	00:10:43.510000	2540642	0.0364712	00:10:43.480000	3531401	0.0364644	00:10:43.420000	2779773	0.0355872
Ribose	00:10:50.240000	3039214	0.0243778	00:10:50.060000	3174426	0.0245647	ND	ND	ND				Ribose	00:10:50.200000	2881521	0.0250427	00:10:50.120000	3975306	0.0359304	00:10:50.050000	3563481	0.0311673				Ribose	00:10:50.150000	2051076	0.0294434	00:10:50.480000	3017854	0.0311616	00:10:50.290000	3255403	0.0416763
Asparagine	00:10:53.150000	253389657	2.03246	00:10:53	219338764	1.69731	00:10:52.950000	199831760	1.79907				Asparagine	00:10:53.250000	249011100	2.16411	00:10:52.950000	194282084	1.756	00:10:53	219220547	1.91737				Asparagine	00:10:52.850000	180268165	2.58777	00:10:53.150000	256917600	2.65287	00:10:52.850000	124954038	1.59968
Arabitol	00:11:08.870000	2823254	0.0226456	00:11:08.780000	3173568	0.024558	00:11:08.870000	3116159	0.0280546				Arabitol	00:11:08.850000	8495935	0.0738365	00:11:08.700000	10572417	0.0955578	00:11:08.760000	13292073	0.116257				Arabitol	00:11:08.980000	2012737	0.0288931	00:11:08.950000	2921855	0.0301704	00:11:09.550000	753032	0.00964046
Ribitol	00:11:11.500000	124671165	1	00:11:11.450000	129227355	1	00:11:11.450000	111074913	1				Ribitol	00:11:11.500000	115064153	1	00:11:11.400000	110638927	1	00:11:11.350000	114333830	1				Ribitol	00:11:11.450000	69661540	1	00:11:11.600000	96845129	1	00:11:11.550000	78111658	1
Vanillic acid	00:11:38.600000	6743399	0.0540895	00:11:38.500000	6591855	0.0510097	00:11:38.550000	6723072	0.0605274				Vanillic acid	00:11:38.600000	5006193	0.0435078	00:11:38.550000	4708640	0.0425586	00:11:38.550000	5103768	0.0446392				Vanillic acid	00:11:38.600000	3670497	0.0526904	00:11:38.700000	4875036	0.0503385	00:11:38.700000	2736873	0.035038
Shikimic acid	00:11:51.120000	9172925	0.073577	00:11:50.750000	9947837	0.0769793	00:11:50.820000	9045869	0.0814394				Shikimic acid	00:11:50.830000	7023216	0.0610374	00:11:50.910000	7194842	0.0650299	00:11:51	7990843	0.0698905				Shikimic acid	00:11:50.440000	4725490	0.067835	00:11:50.800000	6955257	0.0718183	00:11:50.350000	3456573	0.0442517
Citric acid	00:11:57.650000	625992998	5.02115	00:11:57.700000	610239950	4.72222	00:11:57.450000	605054773	5.44727				Citric acid	00:11:57.550000	605763820	5.26457	00:11:57.650000	587181085	5.30718	00:11:57.600000	596857390	5.2203				Citric acid	00:11:56.650000	409435374	5.8775	00:11:57.150000	477786188	4.93351	00:11:57	378046123	4.83982
D-pinitol	00:12:00.500000	248537088	1.99354	00:12:00.350000	240736526	1.86289	00:12:00.400000	240274703	2.16318				D-pinitol	00:12:00.150000	190142235	1.65249	00:12:00.050000	192429749	1.73926	00:12:00.150000	191769663	1.67728				D-pinitol	00:12:00.880000	121401341	1.74273	00:12:00	149501772	1.54372	00:12:01.150000	142902134	1.82946
Fructose	00:12:14.300000	34422628	0.276107	00:12:14.250000	36045533	0.278931	00:12:14.250000	32613618	0.293618				Fructose	00:12:14.250000	40639148	0.353187	00:12:14.200000	41491168	0.375014	00:12:14.200000	44197277	0.386563				Fructose	00:12:14.300000	20581298	0.295447	00:12:14.400000	27947074	0.288575	00:12:14.400000	34573624	0.442618
Fructose	00:12:18.150000	22555500	0.18092	00:12:18.150000	23272644	0.180091	00:12:18.100000	20844337	0.18766				Fructose	00:12:18.150000	25696650	0.223325	00:12:18.050000	27170702	0.24558	00:12:18.050000	28253476	0.247114				Fructose	00:12:18.040000	12876241	0.18484	00:12:18.170000	17752219	0.183305	00:12:18.250000	21660899	0.277307
Galactose	00:12:22.950000	25270953	0.202701	00:12:22.900000	27069427	0.209471	00:12:22.900000	22020922	0.198253				Galactose	00:12:23	60056736	0.521941	00:12:22.850000	58233870	0.526342	00:12:22.850000	55774832	0.487824				Galactose	00:12:22.950000	16594553	0.238217	00:12:23.050000	20611686	0.212831	00:12:23.100000	28026141	0.358796
Glucose	00:12:25.300000	43895345	0.352089	00:12:25.200000	43060679	0.333216	00:12:25.250000	38863774	0.349888				Glucose	00:12:25.250000	45963849	0.399463	00:12:25.150000	45508957	0.411329	00:12:25.150000	48298040	0.42243				Glucose	00:12:25.300000	31135994	0.446961	00:12:25.400000	44005739	0.454393	00:12:25.400000	37943764	0.485763
Syringic acid	00:12:33.950000	11907766	0.0955134	00:12:33.950000	10628424	0.0822459	00:12:33.950000	10674057	0.0960978				Syringic acid	00:12:33.900000	11794343	0.102502	00:12:33.850000	9599811	0.086767	00:12:33.800000	9711327	0.0849384				Syringic acid	00:12:33.900000	6179398	0.088706	00:12:34.050000	8286373	0.0855631	00:12:34	4379719	0.05607
Mannose	00:12:38.310000	17151384	0.137573	00:12:38.090000	15847370	0.122632	00:12:38.210000	15690445	0.14126				Mannose	00:12:38.250000	23055441	0.20037	00:12:38.130000	24710823	0.223347	00:12:37.940000	27665160	0.241968				Mannose	00:12:38.290000	16235529	0.233063	00:12:38.390000	22394118	0.231236	00:12:38.400000	23146566	0.296327
Mannitol	00:12:41.120000	6813445	0.0546513	00:12:40.800000	6122599	0.0473785	00:12:40.470000	668060	0.0060145				Mannitol	00:12:41.100000	19470565	0.169215	00:12:41	18419719	0.166485	00:12:40.950000	18146464	0.158715				Mannitol	00:12:40.940000	4613912	0.0662333	00:12:41.450000	6652159	0.0686886	00:12:41.250000	5892774	0.0754404
Sorbitol	00:12:43.300000	284732	0.00228386	00:12:43.230000	283819	0.00219628	00:12:43.110000	284215	0.00255877				Sorbitol	00:12:43.180000	4269555	0.0371059	00:12:43.050000	2688836	0.0243028	00:12:43.040000	2606999	0.0228016				Sorbitol	00:12:43.220000	168852	0.00242389	00:12:43.500000	268907	0.00277667	00:12:43.420000	564080	0.00722146
p-Coumaric acid	00:12:53.600000	2071045	0.0166121	00:12:53.910000	2136736	0.0165347	00:12:53.570000	2322119	0.0209059				p-Coumaric acid	00:12:53.930000	1470200	0.0127772	00:12:53.880000	2103968	0.0190165	00:12:53.590000	2116544	0.018512				p-Coumaric acid	00:12:53.650000	1790675	0.0257054	00:12:53.830000	2186634	0.0225787	00:12:53.690000	1221775	0.0156414
myo-inositiol	00:13:43.730000	96210799	0.771717	00:13:43.800000	88779192	0.687	00:13:43.850000	87264295	0.785635				myo-inositiol	00:13:43.800000	94605874	0.822201	00:13:43.700000	94919354	0.85792	00:13:43.650000	95114247	0.831899				myo-inositiol	00:13:43.700000	56846398	0.816037	00:13:43.950000	76924780	0.794307	00:13:43.900000	69032571	0.883768
Ferulic acid	00:13:51.900000	6861563	0.0550373	00:13:51.850000	5896936	0.0456323	00:13:51.850000	6021535	0.0542115				Ferulic acid	00:13:51.850000	5973589	0.0519153	00:13:51.750000	5514081	0.0498385	00:13:51.750000	5874487	0.0513801				Ferulic acid	00:13:51.850000	3646245	0.0523423	00:13:51.950000	5104681	0.0527097	00:13:51.950000	1707127	0.021855
Tryptophan	00:14:36.200000	462250295	3.70776	00:14:36.150000	454087330	3.51386	00:14:36.100000	379278293	3.41462				Tryptophan	00:14:36.100000	281847382	2.44948	00:14:35.900000	234734800	2.12163	00:14:35.900000	249997003	2.18655				Tryptophan	00:14:36	151915513	2.18077	00:14:36.150000	229255632	2.36724	00:14:36.150000	100698324	1.28916
Sinapinic acid	00:14:45.450000	6679459	0.0535766	00:14:45.450000	73014	0.000565004	00:14:45.450000	5681133	0.0511469				Sinapinic acid	00:14:45.450000	6563571	0.0570427	00:14:45.350000	6079442	0.0549485	00:14:45.350000	6645703	0.0581254				Sinapinic acid	00:14:45.500000	4077125	0.0585276	00:14:45.600000	5513476	0.0569309	00:14:45.650000	1921392	0.024598
Sucrose	00:16:42.930000	1608282669	12.9002	00:16:43.180000	72864182	0.563845	00:16:44.460000	1469165709	13.2268				Sucrose	00:16:40.640000	65983058	0.573446	00:16:43.680000	1337445023	12.0884	00:16:40.610000	1323736166	11.5778				Sucrose	00:16:40.480000	1058689656	15.1976	00:16:41.770000	1326153220	13.6935	00:16:40.760000	190211899	2.43513
Maltose	00:17:20.100000	266346385	2.13639	00:17:20	245254133	1.89785	00:17:20	247388115	2.22722				Maltose	00:17:19.900000	187619991	1.63057	00:17:19.650000	181812728	1.6433	00:17:19.600000	184059038	1.60984				Maltose	00:17:19.850000	197251775	2.83157	00:17:20.200000	250796996	2.58967	00:17:20	184232202	2.35857
Maltitol	00:17:47.200000	16960126	0.136039	00:17:47.150000	15093495	0.116798	00:17:47.150000	15316304	0.137892				Maltitol	00:17:47.150000	15631632	0.135851	00:17:47	14953133	0.135153	00:17:46.950000	14649272	0.128127				Maltitol	00:17:45.150000	9444270	0.135574	00:17:47.500000	12573000	0.129826	00:17:47.450000	8927816	0.114296
Compound	PfFAD3-1#11-1			PfFAD3-1#11-2			PfFAD3-1#11-3						Compound	PfFAD3-1#11-1			PfFAD3-1#11-2			PfFAD3-1#11-3						Compound	PfFAD3-1#11-1			PfFAD3-1#11-2			PfFAD3-1#11-3
	RT	AREA	ratio	RT	AREA	ratio	RT	AREA	ratio					RT	AREA	ratio	RT	AREA	ratio	RT	AREA	ratio					RT	AREA	ratio	RT	AREA	ratio	RT	AREA	ratio
Hydrophilic compounds													Hydrophilic compounds													Hydrophilic compounds
Lactic acid	00:05:09.350000	21053642	0.292956	00:05:09.750000	71969579	0.605189	00:05:09	49840816	0.45115				Lactic acid	00:05:09.950000	224750617	1.35034	00:05:09	142815955	1.24162	00:05:09.150000	140530569	1.1909				Lactic acid	00:05:10.750000	97360971	1.05486	00:05:09.900000	67320572	0.869235	00:05:09.800000	81656529	1.01562
Valine	00:05:34.150000	682801	0.00950101	00:05:34.500000	2214098	0.0186183	00:05:33.660000	692794	0.00627105				Valine	00:05:34.650000	3690963	0.0221759	00:05:33.080000	1099057	0.00955505	00:05:33.500000	1798586	0.0152418				Valine	00:05:35.550000	52669704	0.570649	00:05:34.900000	1487802	0.0192103	00:05:34.750000	1832037	0.0227863
Alanine	00:05:38.900000	299579796	4.16858	00:05:39.100000	407218354	3.42428	00:05:38.550000	425746850	3.85379				Alanine	00:05:39.600000	1390859919	8.3565	00:05:38.650000	785324976	6.82751	00:05:38.800000	780657534	6.61553				Alanine	00:05:39.900000	499513465	5.41197	00:05:39.250000	285202269	3.68249	00:05:39.200000	315025170	3.91819
Glycoric acid	00:06:05.150000	45714650	0.636108	00:06:05.600000	37680623	0.316855	00:06:44.950000	70798386	0.640855				Glycoric acid	00:06:05.700000	50690596	0.304557	00:06:04.590000	26798168	0.23298	00:05:52.300000	8887331	0.075314				Glycoric acid	00:06:06.200000	69695686	0.755117	00:06:05.800000	4160005	0.0537134	00:06:05.750000	32843641	0.408499
Malonic acid	00:06:45.050000	38129053	0.530557	00:06:45.450000	86134820	0.724304	00:06:44.980000	70798386	0.640855				Malonic acid	00:06:45.550000	251038863	1.50828	00:06:44.950000	99316534	0.863444	00:06:45.050000	98065722	0.831039				Malonic acid	00:06:45.750000	75015871	0.812758	00:06:45.550000	44624944	0.576192	00:06:45.550000	61033380	0.759115
Valine	00:06:51.600000	16519169	0.22986	00:06:52	24149974	0.203076	00:06:51.500000	45476853	0.411649				Valine	00:06:52	157851916	0.948398	00:06:51.450000	88686698	0.77103	00:06:51.600000	78039475	0.66133				Valine	00:06:52.050000	26470882	0.286798	00:06:52	15111453	0.195117	00:06:52.050000	13374428	0.166347
Serine	00:07:18.400000	9401615	0.130821	00:07:18.750000	50505763	0.424701	00:07:18.300000	15565279	0.140894				Serine	00:07:18.800000	74747425	0.449094	00:07:18.300000	24500842	0.213007	00:07:18.400000	40452531	0.342807				Serine	00:07:18.900000	48102481	0.521165	00:07:18.850000	56272571	0.726584	00:07:18.900000	72490734	0.901618
Ethanolamine	00:07:22.950000	48070044	0.668883	00:07:23.150000	69874972	0.587576	00:07:22.850000	87296821	0.790196				Ethanolamine	00:07:23	217225055	1.30512	00:07:22.800000	155569611	1.3525	00:07:22.900000	114368275	0.969192				Ethanolamine	00:07:23.150000	104150708	1.12842	00:07:23.150000	39105749	0.504928	00:07:23.200000	52513753	0.653151
Phosphoric acid	00:07:24.050000	127455184	1.77351	00:07:24.550000	273812770	2.30248	00:07:24.200000	246467568	2.23098				Phosphoric acid	00:07:25.050000	518612425	3.1159	00:07:24.350000	330624843	2.87441	00:07:24.450000	334629507	2.83575				Phosphoric acid	00:07:24.650000	267202860	2.895	00:07:24.500000	208147524	2.68757	00:07:23.800000	21573569	0.268326
Leucine	00:07:25.150000	16627088	0.231362	00:07:25.600000	20236341	0.170167	00:07:25.250000	41291479	0.373763				Leucine	00:07:25.900000	83539083	0.501915	00:07:25.300000	65999463	0.57379	00:07:25.400000	53335845	0.451984				Leucine	00:07:25.550000	14195184	0.153797	00:07:25.500000	9328288	0.120446	00:07:24.600000	218403959	2.71644
Isoleucine	00:07:38.250000	12105128	0.16844	00:07:38.500000	14400947	0.121097	00:07:38.200000	28938085	0.261943				Isoleucine	00:07:38.250000	70427771	0.423141	00:07:37.650000	60539615	0.526323	00:07:38.250000	46076883	0.39047				Isoleucine	00:07:38.450000	12943437	0.140235	00:07:38.450000	8583200	0.110825	00:07:25.550000	6006196	0.0747033
Proline	00:07:43.850000	10555695	0.14688	00:07:44.150000	12061145	0.101422	00:07:43.850000	28032838	0.253748				Proline	00:07:44.150000	103098918	0.619434	00:07:43.800000	84909032	0.738188	00:07:43.850000	60214231	0.510274				Proline	00:07:44.050000	60632751	0.656924	00:07:44.050000	33764927	0.435968	00:07:38.500000	6827335	0.0849164
Glycine	00:07:47.100000	57391412	0.798588	00:07:47.400000	114370276	0.961735	00:07:47.100000	118822176	1.07556				Glycine	00:07:47.450000	333508321	2.00377	00:07:47.100000	218743175	1.90172	00:07:47.150000	216424108	1.83404				Glycine	00:07:47.350000	142893045	1.54817	00:07:47.350000	91951996	1.18727	00:07:44.100000	23436809	0.2915
Succinic acid	00:07:51.580000	22814188	0.317454	00:07:51.800000	55938812	0.470387	00:07:51.520000	47655808	0.431372				Succinic acid	00:07:51.900000	111647854	0.670797	00:07:51.630000	58604140	0.509496	00:07:51.720000	61938206	0.524883				Succinic acid	00:07:51.800000	47079307	0.51008	00:07:51.820000	31775434	0.41028	00:07:47.400000	95145946	1.1834
Fumaric acid	00:08:11.900000	4238491	0.0589776	00:08:12.050000	10347705	0.0870135	00:08:11.950000	8731351	0.0790347				Fumaric acid	00:08:12.100000	20981371	0.126059	00:08:11.890000	9887413	0.0859598	00:08:12.010000	9906978	0.0839548				Fumaric acid	00:08:12	9458008	0.102473	00:08:12.050000	6648134	0.0858398	00:08:12.100000	7092416	0.0882134
Serine	00:08:14.150000	38552394	0.536447	00:08:14.300000	43229774	0.363518	00:08:14.200000	90640611	0.820463				Serine	00:08:14.450000	243140667	1.46083	00:08:14.200000	148525992	1.29126	00:08:14.250000	132990478	1.127				Serine	00:08:14.250000	86743795	0.939824	00:08:14.300000	21683067	0.279969	00:08:14.350000	33427851	0.415766
Threonine	00:08:28.100000	6752800	0.0939636	00:08:28.420000	8179314	0.0687795	00:08:28.100000	15517518	0.140462				Threonine	00:08:28.200000	46214885	0.277666	00:08:28.050000	25539130	0.222034	00:08:28.100000	22479037	0.190494				Threonine	00:08:24.400000	30586	0.000331383	00:08:28.020000	3421143	0.0441734	00:08:28.520000	5657468	0.0703659
β-Alanine	00:08:54.350000	54588264	0.759583	00:08:54.600000	104095235	0.875333	00:08:54.400000	101735029	0.920888				β-Alanine	00:08:54.650000	293535199	1.7636	00:08:54.450000	167377925	1.45516	00:08:54.500000	167800045	1.42199				β-Alanine	00:08:54.450000	78836690	0.854155	00:08:54.550000	45536340	0.587959	00:08:54.550000	79125987	0.984146
Malic acid	00:09:22.400000	98539886	1.37116	00:09:22.550000	196425818	1.65174	00:09:22.500000	189641963	1.71661				Malic acid	00:09:22.650000	328482512	1.97357	00:09:22.450000	182502844	1.58665	00:09:22.500000	200183676	1.69642				Malic acid	00:09:22.400000	128875564	1.3963	00:09:22.450000	22786794	0.29422	00:09:22.500000	129930643	1.61604
Aspartic acid	00:09:39.350000	59825133	0.832452	00:09:39.500000	97738367	0.821878	00:09:39.550000	113596511	1.02826				Aspartic acid	00:09:39.650000	145038198	0.871411	00:09:39.450000	95388524	0.829295	00:09:39.450000	93759661	0.794548				Aspartic acid	00:09:39.500000	113224314	1.22673	00:09:39.450000	96716872	1.2488	00:09:39.550000	91344981	1.13612
Methionine	00:09:42.900000	13317994	0.185317	00:09:43	23423309	0.196966	00:09:42.950000	29010387	0.262597				Methionine	00:09:43.150000	93060059	0.559119	00:09:42.950000	53295345	0.463342	00:09:43	51761271	0.438641				Methionine	00:09:42.950000	42329099	0.458614	00:09:42.950000	27313020	0.352662	00:09:43.050000	33072929	0.411351
Pyroglutamic acid	00:09:46.100000	65575776	0.912471	00:09:46.250000	163544737	1.37524	00:09:46.200000	168052878	1.52119				Pyroglutamic acid	00:09:46.500000	475780397	2.85856	00:09:46.250000	262392213	2.2812	00:09:46.300000	312529758	2.64847				Pyroglutamic acid	00:09:46.250000	163146965	1.76761	00:09:46.200000	145620322	1.88023	00:09:46.300000	139162714	1.73086
γ-Aminobutyric acid	00:09:47.250000	65121153	0.906145	00:09:47.350000	117508846	0.988127	00:09:47.350000	132375728	1.19824				γ-Aminobutyric acid	00:09:47.550000	307312730	1.84638	00:09:47.350000	230296976	2.00217	00:09:47.400000	235628044	1.99678				γ-Aminobutyric acid	00:09:47.300000	144898313	1.5699	00:09:47.350000	13701486	0.176912	00:09:47.450000	121684074	1.51347
Glutamic acid	00:10:28.200000	124953165	1.73869	00:10:28.450000	231585890	1.9474	00:10:28.450000	223560770	2.02363				Glutamic acid	00:10:28.850000	367812384	2.20987	00:10:28.500000	263143397	2.28773	00:10:28.500000	266567846	2.25898				Glutamic acid	00:10:28.250000	149299176	1.61758	00:10:28.250000	123265529	1.59159	00:10:28.300000	134202426	1.66917
Phenylalanine	00:10:36.600000	6339538	0.0882132	00:10:36.700000	14539282	0.12226	00:10:36.650000	14763789	0.133639				Phenylalanine	00:10:36.750000	46356853	0.278519	00:10:36.600000	27904461	0.242598	00:10:36.650000	28810113	0.244146				Phenylalanine	00:10:36.650000	12728874	0.137911	00:10:36.650000	7133217	0.0921032	00:10:36.700000	11329251	0.14091
Xylose	00:10:39.830000	568225	0.00790671	00:10:40.170000	1430916	0.0120325	00:10:39.970000	1220675	0.0110493				Xylose	00:10:39.760000	1302492	0.00782557	00:10:39.760000	962339	0.00836644	00:10:40.020000	989220	0.00838295				Xylose	00:10:40.040000	1007260	0.0109131	00:10:40.120000	845120	0.0109121	00:10:40.200000	923102	0.0114813
Lyxose	00:10:43.350000	1328448	0.018485	00:10:43.350000	3179334	0.0267349	00:10:43.430000	2761292	0.0249947				Lyxose	00:10:43.500000	6373630	0.0382937	00:10:43.410000	4315343	0.037517	00:10:43.310000	4511612	0.0382328				Lyxose	00:10:43.430000	3482065	0.0377264	00:10:43.480000	2776803	0.0358537	00:10:43.440000	2954860	0.0367517
Ribose	00:10:50.130000	1215166	0.0169087	00:10:50.190000	3150052	0.0264887	00:10:50.200000	2740597	0.0248074				Ribose	00:10:50.360000	4124082	0.0247781	00:10:49.950000	3265918	0.0283934	00:10:50.150000	2740123	0.0232206				Ribose	00:10:50.180000	4105901	0.0444853	00:10:50.160000	2188786	0.0282613	00:10:50.270000	3207894	0.0398988
Asparagine	00:10:52.650000	95376107	1.32714	00:10:52.950000	203524790	1.71143	00:10:52.900000	183983409	1.66539				Asparagine	00:10:53.400000	330381537	1.98498	00:10:53.100000	239785333	2.08466	00:10:53.050000	238539334	2.02146				Asparagine	00:10:52.850000	175125919	1.8974	00:10:52.750000	149666802	1.93248	00:10:52.850000	172911160	2.15062
Arabitol	00:11:08.820000	1384233	0.0192613	00:11:08.850000	2700045	0.0227046	00:11:08.730000	2756693	0.0249531				Arabitol	00:11:08.790000	13932018	0.0837057	00:11:08.610000	9175292	0.0797687	00:11:08.740000	8269403	0.0700774				Arabitol	00:11:08.830000	10600903	0.114855	00:11:08.870000	10418173	0.134518	00:11:08.960000	10433384	0.129767
Ribitol	00:11:11.400000	71866130	1	00:11:11.450000	118920743	1	00:11:11.450000	110474933	1				Ribitol	00:11:11.500000	166440551	1	00:11:11.400000	115023655	1	00:11:11.400000	118003777	1				Ribitol	00:11:11.450000	92297917	1	00:11:11.450000	77448110	1	00:11:11.550000	80400693	1
Vanillic acid	00:11:38.600000	2692061	0.0374594	00:11:38.600000	5925558	0.0498278	00:11:38.650000	5603155	0.0507188				Vanillic acid	00:11:38.600000	9012894	0.0541508	00:11:38.500000	5073076	0.0441046	00:11:38.500000	5438307	0.0460859				Vanillic acid	00:11:38.550000	3890408	0.0421506	00:11:38.600000	3795019	0.0490008	00:11:38.700000	4140578	0.0514993
Shikimic acid	00:11:50.060000	3875731	0.0539299	00:11:51.100000	11203181	0.0942071	00:11:50.960000	8069163	0.0730407				Shikimic acid	00:11:51.330000	10401975	0.0624966	00:11:50.680000	6362019	0.0553105	00:11:50.810000	7102672	0.0601902				Shikimic acid	00:11:50.190000	4317413	0.0467769	00:11:50.140000	4017128	0.0518686	00:11:50.670000	4346600	0.0540617
Citric acid	00:11:57.050000	415734126	5.78484	00:11:57.750000	632320836	5.31716	00:11:57.600000	608959890	5.5122				Citric acid	00:11:55.680000	733008241	4.40402	00:11:57.350000	587122723	5.10437	00:11:57.500000	554083402	4.69547				Citric acid	00:11:57	416516677	4.51274	00:11:56.650000	421812937	5.44639	00:11:56.150000	435109621	5.41176
D-pinitol	00:12:00.950000	158096600	2.19988	00:12:01.600000	263384010	2.21479	00:12:00.500000	260086161	2.35425				D-pinitol	00:12:00.260000	262196882	1.57532	00:12:00.100000	205055422	1.78272	00:12:00.150000	208036998	1.76297				D-pinitol	00:12:01.150000	154707914	1.67618	00:12:01.050000	148990844	1.92375	00:12:01.200000	152716554	1.89944
Fructose	00:12:14.250000	17558776	0.244326	00:12:14.110000	36829441	0.309697	00:12:14.250000	31678272	0.286746				Fructose	00:12:14.300000	70288150	0.422302	00:12:14.150000	46281085	0.402361	00:12:14.200000	42327675	0.358698				Fructose	00:12:14.300000	42405181	0.459438	00:12:14.300000	25397571	0.32793	00:12:14.400000	35615624	0.442977
Fructose	00:12:18.100000	10858833	0.151098	00:12:18.170000	24046647	0.202207	00:12:18.100000	20620091	0.186649				Fructose	00:12:18.150000	44481673	0.267253	00:12:18.050000	29792976	0.259016	00:12:18.050000	27218609	0.230659				Fructose	00:12:18.150000	26550471	0.287661	00:12:18.060000	15853578	0.204699	00:12:18.250000	22127796	0.275219
Galactose	00:12:22.850000	14349152	0.199665	00:12:22.900000	29276404	0.246184	00:12:22.900000	25064980	0.226884				Galactose	00:12:23	78534451	0.471847	00:12:22.850000	51803189	0.45037	00:12:22.800000	51488178	0.436327				Galactose	00:12:23	33163004	0.359304	00:12:22.950000	6832794	0.0882242	00:12:23.100000	28566063	0.355296
Glucose	00:12:25.250000	26094119	0.363093	00:12:25.470000	44582745	0.374895	00:12:25.250000	38326408	0.346924				Glucose	00:12:25.250000	57434566	0.345076	00:12:25.100000	47743862	0.415079	00:12:25.150000	44053418	0.373322				Glucose	00:12:25.300000	46573766	0.504603	00:12:25.250000	7489790	0.0967072	00:12:25.400000	42393881	0.527283
Syringic acid	00:12:33.850000	4490314	0.0624816	00:12:33.950000	10945062	0.0920366	00:12:33.950000	9745732	0.0882167				Syringic acid	00:12:34	16414378	0.0986201	00:12:33.850000	10176083	0.0884695	00:12:33.850000	10751677	0.091113				Syringic acid	00:12:33.900000	6976087	0.0755823	00:12:33.900000	6771488	0.0874326	00:12:34.050000	7184401	0.0893575
Mannose	00:12:40.730000	13689902	0.190492	00:12:38.150000	19054292	0.160227	00:12:38.080000	17616317	0.15946				Mannose	00:12:38.220000	35622567	0.214026	00:12:38.140000	22029878	0.191525	00:12:38.080000	22567220	0.191242				Mannose	00:12:38.300000	27334673	0.296157	00:12:38.300000	24326830	0.314105	00:12:38.400000	25643261	0.318943
Mannitol	00:12:41.030000	2602882	0.0362185	00:12:41.050000	6724952	0.0565499	00:12:41.040000	5881166	0.0532353				Mannitol	00:12:41.100000	31394647	0.188624	00:12:40.580000	18218862	0.158392	00:12:40.400000	2477507	0.0209952				Mannitol	00:12:40.590000	7013881	0.0759918	00:12:41.130000	6160305	0.0795411	00:12:40.990000	6204971	0.0771756
Sorbitol	00:12:43.100000	131504	0.00182985	00:12:43.210000	321322	0.00270198	00:12:43.170000	284383	0.00257419				Sorbitol	00:12:43.050000	3985538	0.0239457	00:12:42.990000	2309642	0.0200797	00:12:42.910000	2366880	0.0200577				Sorbitol	00:12:43.240000	686334	0.00743607	00:12:43.170000	621991	0.00803107	00:12:43.300000	608794	0.007572
p-Coumaric acid	00:12:53.450000	764043	0.0106315	00:12:53.780000	1339075	0.0112602	00:12:53.550000	1756661	0.015901				p-Coumaric acid	00:12:53.710000	2828635	0.0169949	00:12:53.630000	1785336	0.0155215	00:12:53.700000	1762534	0.0149363				p-Coumaric acid	00:12:53.790000	1494728	0.0161946	00:12:53.600000	1605643	0.0207319	00:12:53.870000	1507337	0.0187478
myo-inositiol	00:13:43.700000	69258330	0.963713	00:13:43.670000	114623144	0.963862	00:13:43.850000	105335346	0.953477				myo-inositiol	00:13:43.730000	20426	0.000122722	00:13:43.800000	98666921	0.857797	00:13:43.750000	104079727	0.882003				myo-inositiol	00:13:43.410000	76075584	0.824239	00:13:43.750000	72422633	0.935112	00:13:43.850000	80476951	1.00095
Ferulic acid	00:13:51.850000	3028602	0.0421423	00:13:51.900000	7285356	0.0612623	00:13:51.850000	6182977	0.0559672				Ferulic acid	00:13:51.850000	11041303	0.0663378	00:13:51.750000	6335760	0.0550822	00:13:51.800000	6711938	0.056879				Ferulic acid	00:13:51.850000	3624627	0.039271	00:13:51.850000	4048116	0.0522688	00:13:51.950000	4321483	0.0537493
Tryptophan	00:14:35.950000	140400539	1.95364	00:14:36	262863908	2.21041	00:14:36	229519276	2.07757				Tryptophan	00:14:36.050000	420143395	2.52429	00:14:35.950000	288677336	2.50972	00:14:35.950000	307905307	2.60928				Tryptophan	00:14:36.050000	171824840	1.86163	00:14:36.050000	159078868	2.05401	00:14:36.150000	179568549	2.23342
Sinapinic acid	00:14:45.450000	3090095	0.0429979	00:14:45.400000	5981289	0.0502964	00:14:45.450000	5114484	0.0462954				Sinapinic acid	00:14:45.450000	10908512	0.06554	00:14:45.350000	6585133	0.0572502	00:14:45.400000	7237132	0.0613297				Sinapinic acid	00:14:45.500000	4100715	0.0444291	00:14:45.500000	4950705	0.0639229	00:14:45.600000	4310680	0.053615
Sucrose	00:16:41.430000	953212471	13.2637	00:16:41.570000	1540269953	12.9521	00:16:43.710000	1605135149	14.5294				Sucrose	00:16:42.920000	1963527917	11.7972	00:16:44.510000	1304824554	11.344	00:16:41.770000	1310703648	11.1073				Sucrose	00:16:40.370000	173937816	1.88453	00:16:41.210000	176785239	2.28263	00:16:42.280000	1195405295	14.8681
Maltose	00:17:19.600000	120415813	1.67556	00:17:20	233591424	1.96426	00:17:19.900000	211687530	1.91616				Maltose	00:17:20	289037787	1.73658	00:17:19.700000	178014513	1.54763	00:17:19.600000	175579923	1.48792				Maltose	00:17:19.950000	204930793	2.22032	00:17:19.850000	179769703	2.32116	00:17:20.050000	193775380	2.41012
Maltitol	00:17:46.900000	7492866	0.104261	00:17:47.150000	14889149	0.125202	00:17:47.150000	13204737	0.119527				Maltitol	00:17:47.300000	20122575	0.120899	00:17:46.950000	14206226	0.123507	00:17:46.950000	14625315	0.123939				Maltitol	00:17:47.250000	10191447	0.110419	00:17:47.200000	8870025	0.114529	00:17:47.450000	9497607	0.118128
Compound	PfFAD3-1#12-1			PfFAD3-1#12-2			PfFAD3-1#12-3						Compound	PfFAD3-1#12-1			PfFAD3-1#12-2			PfFAD3-1#12-3						Compound	PfFAD3-1#12-1			PfFAD3-1#12-2			PfFAD3-1#12-3
	RT	AREA	ratio	RT	AREA	ratio	RT	AREA	ratio					RT	AREA	ratio	RT	AREA	ratio	RT	AREA	ratio					RT	AREA	ratio	RT	AREA	ratio	RT	AREA	ratio
Hydrophilic compounds													Hydrophilic compounds													Hydrophilic compounds
Lactic acid	00:05:08.760000	22439466	0.170947	00:05:09.450000	23322054	0.195917	00:05:09.620000	23575047	0.203056				Lactic acid	00:05:09.150000	38796920	0.34352	00:05:09.050000	45153882	0.397765	00:05:09.050000	37945803	0.351828				Lactic acid	00:05:09.800000	40323908	0.531859	00:05:10	40291927	0.554035	00:05:09.750000	50498240	0.711026
Valine	00:05:33.550000	1574318	0.0119934	00:05:34.450000	2261428	0.0189971	00:05:34.550000	2381791	0.0205148				Valine	00:05:33.650000	1704011	0.0150879	00:05:33.450000	1601106	0.0141043	00:05:33.450000	1331913	0.0123493				Valine	00:05:34.750000	1210384	0.0159646	00:05:34.950000	1619270	0.0222658	00:05:34.750000	1430122	0.0201364
Alanine	00:05:38.700000	627398927	4.77961	00:05:39.250000	575297140	4.83279	00:05:39.200000	534895335	4.60714				Alanine	00:05:38.800000	428866538	3.79732	00:05:38.650000	348699194	3.07172	00:05:38.700000	339317106	3.1461				Alanine	00:05:39.150000	148769306	1.96222	00:05:39.300000	174916814	2.4052	00:05:39.200000	208607165	2.93723
Glycoric acid	00:06:04.650000	47136316	0.359091	00:06:05.550000	35077017	0.294665	00:06:05.680000	29833251	0.256959				Glycoric acid	00:06:04.860000	28030415	0.24819	00:06:04.950000	30826130	0.27155	00:06:04.840000	28766163	0.266715				Glycoric acid	00:06:05.700000	33263216	0.438731	00:06:05.900000	38093338	0.523803	00:06:05.700000	41421069	0.583218
Malonic acid	00:06:45.100000	108806910	0.828905	00:06:45.500000	97194711	0.816485	00:06:45.550000	102656678	0.884199				Malonic acid	00:06:45.150000	107700287	0.953612	00:06:45.050000	87580095	0.771501	00:06:45.050000	83216909	0.771574				Malonic acid	00:06:45.500000	37449758	0.49395	00:06:45.600000	50728211	0.697539	00:06:45.500000	58050884	0.817369
Valine	00:06:51.600000	50352816	0.383594	00:06:52	29979810	0.251846	00:06:52.100000	33627170	0.289636				Valine	00:06:51.650000	49696619	0.44003	00:06:51.600000	45674192	0.402348	00:06:51.550000	51262090	0.475294				Valine	00:06:52	8944468	0.117975	00:06:52.100000	9798894	0.13474	00:06:51.900000	12223876	0.172115
Serine	00:07:18.450000	32134445	0.244804	00:07:18.750000	43521825	0.365606	00:07:18.850000	66812463	0.575467				Serine	00:07:18.500000	33276946	0.294645	00:07:18.400000	26439080	0.232904	00:07:18.400000	22005963	0.204036				Serine	00:07:18.850000	42156718	0.556033	00:07:18.900000	32390448	0.445385	00:07:18.800000	30355207	0.427408
Ethanolamine	00:07:22.950000	142389785	1.08474	00:07:23.200000	110361416	0.927092	00:07:23.200000	99017483	0.852854				Ethanolamine	00:07:22.850000	80400316	0.71189	00:07:22.800000	77252838	0.680527	00:07:22.850000	66203477	0.613828				Ethanolamine	00:07:23.200000	47639355	0.628347	00:07:23.200000	20003409	0.275057	00:07:23.150000	29583719	0.416545
Phosphoric acid	00:07:24.400000	312632064	2.38167	00:07:24.550000	287140155	2.41212	00:07:24.650000	320266531	2.75851				Phosphoric acid	00:07:24.450000	331503272	2.93523	00:07:24.350000	314926781	2.77422	00:07:24.350000	298065873	2.76362				Phosphoric acid	00:07:24.400000	136120984	1.79539	00:07:24.450000	150034127	2.06305	00:07:24.350000	152835576	2.15196
Leucine	00:07:25.350000	34314553	0.261413	00:07:25.600000	17950374	0.150792	00:07:25.650000	18903361	0.162818				Leucine	00:07:25.450000	34247971	0.303242	00:07:25.350000	32129433	0.283031	00:07:25.300000	37311829	0.345949				Leucine	00:07:25.610000	3759032	0.0495804	00:07:25.510000	4533731	0.0623411	00:07:25.100000	4252071	0.0598701
Isoleucine	00:07:38.300000	30210746	0.230149	00:07:38.500000	15851771	0.133163	00:07:38.550000	15610053	0.134452				Isoleucine	00:07:38.300000	28875282	0.255671	00:07:38.200000	27404989	0.241413	00:07:38.250000	31069748	0.288074				Isoleucine	00:07:38.500000	4668006	0.0615694	00:07:38.500000	5743287	0.0789732	00:07:38.350000	5109641	0.0719449
Proline	00:07:43.900000	29564050	0.225223	00:07:44.100000	13129599	0.110295	00:07:44.150000	12971386	0.111725				Proline	00:07:43.900000	38381646	0.339843	00:07:43.850000	33223233	0.292666	00:07:43.850000	37997690	0.352309				Proline	00:07:44.050000	30172803	0.397969	00:07:44.150000	36080198	0.496121	00:07:44	28565599	0.40221
Glycine	00:07:47.200000	158872096	1.21031	00:07:47.400000	129805852	1.09044	00:07:47.450000	135712890	1.16892				Glycine	00:07:47.150000	122233884	1.0823	00:07:47.100000	112691953	0.992713	00:07:47.100000	109143694	1.01196				Glycine	00:07:47.350000	48968096	0.645873	00:07:47.350000	47220082	0.649301	00:07:47.300000	51192676	0.720804
Succinic acid	00:07:51.650000	60911923	0.464035	00:07:51.800000	55987887	0.470327	00:07:51.850000	61233120	0.527411				Succinic acid	00:07:51.650000	61405604	0.543705	00:07:51.650000	57595673	0.507365	00:07:51.570000	54826109	0.508339				Succinic acid	00:07:51.740000	18969786	0.250205	00:07:51.130000	1490947	0.0205013	00:07:51.800000	20495242	0.288577
Fumaric acid	00:08:12	12289380	0.0936221	00:08:12.100000	10912923	0.0916741	00:08:12.100000	12244084	0.10546				Fumaric acid	00:08:12	9726695	0.0861232	00:08:11.920000	8909865	0.0784878	00:08:11.720000	8737928	0.0810167				Fumaric acid	00:08:12.100000	4451868	0.0587187	00:08:12.100000	5266774	0.0724209	00:08:12.050000	4734018	0.066656
Serine	00:08:14.300000	132445048	1.00898	00:08:14.350000	91936976	0.772317	00:08:14.350000	73512924	0.633179				Serine	00:08:14.200000	63738774	0.564363	00:08:14.150000	56608887	0.498673	00:08:14.150000	63632703	0.589992				Serine	00:08:14.250000	22153757	0.292201	00:08:14.300000	25118628	0.345394	00:08:14.250000	26690970	0.375815
Threonine	00:08:28.150000	21170927	0.161283	00:08:28.200000	14230627	0.119545	00:08:28.080000	12512481	0.107772				Threonine	00:08:53.400000	0.36328	3.2166e-09	00:08:53.350000	0	0	00:08:28.100000	12961033	0.120173				Threonine	00:08:51.600000	9955770	0.131313	00:08:51.600000	1176.2	1.61734e-05	00:08:28.340000	4780568	0.0673114
β-Alanine	00:08:54.500000	125557027	0.95651	00:08:54.600000	109323227	0.918371	00:08:54.600000	115724987	0.996758				β-Alanine	00:08:54.400000	98842457	0.875182	00:08:54.400000	88714590	0.781495	00:08:54.400000	91745943	0.850654				β-Alanine	00:08:54.500000	38833479	0.512201	00:08:54.550000	38495253	0.52933	00:08:54.500000	41390064	0.582781
Malic acid	00:09:22.650000	232101616	1.76818	00:09:22.600000	207363017	1.74196	00:09:22.650000	218877934	1.88523				Malic acid	00:09:22.500000	199505227	1.76648	00:09:22.450000	186925535	1.64664	00:09:22.450000	189313821	1.75529				Malic acid	00:09:22.450000	21853111	0.288235	00:09:22.500000	129203026	1.77661	00:09:22.500000	127022692	1.78851
Aspartic acid	00:09:39.750000	170058102	1.29552	00:09:39.600000	122816077	1.03172	00:09:39.650000	135695708	1.16877				Aspartic acid	00:09:39.400000	69260229	0.613252	00:09:39.400000	63955226	0.563387	00:09:39.400000	73309806	0.679717				Aspartic acid	00:09:39.500000	126487805	1.66833	00:09:39.500000	93046053	1.27943	00:09:39.600000	136280865	1.91886
Methionine	00:09:43.050000	50836605	0.38728	00:09:43	33530371	0.281672	00:09:43.100000	37179976	0.320237				Methionine	00:09:43	33162301	0.293629	00:09:42.950000	30493240	0.268618	00:09:42.950000	33262974	0.308409				Methionine	00:09:43	21522859	0.283879	00:09:43	18017853	0.247755	00:09:43.050000	29036007	0.408833
Pyroglutamic acid	00:09:46.300000	148279949	1.12962	00:09:46.300000	138885128	1.16671	00:09:46.350000	181709974	1.5651				Pyroglutamic acid	00:09:46.250000	227694026	2.01607	00:09:46.250000	261713747	2.30546	00:09:46.250000	255662351	2.37046				Pyroglutamic acid	00:09:46.250000	109025691	1.43801	00:09:46.250000	158203685	2.17538	00:09:46.300000	125618521	1.76874
γ-Aminobutyric acid	00:09:47.400000	155164645	1.18206	00:09:47.400000	122063666	1.0254	00:09:47.400000	127149529	1.09516				γ-Aminobutyric acid	00:09:47.300000	133395547	1.18113	00:09:47.250000	124148679	1.09364	00:09:47.300000	127511383	1.18227				γ-Aminobutyric acid	00:09:47.350000	9409310	0.124106	00:09:47.350000	65700078	0.90341	00:09:47.400000	85957180	1.2103
Glutamic acid	00:10:28.500000	241826164	1.84226	00:10:28.400000	196366138	1.64958	00:10:28.400000	206465860	1.77832				Glutamic acid	00:10:28.400000	220232709	1.95001	00:10:28.350000	203257024	1.79051	00:10:28.350000	203693463	1.88861				Glutamic acid	00:10:28.200000	91110339	1.20171	00:10:28.150000	88445434	1.21617	00:10:28.200000	101841165	1.43395
Phenylalanine	00:10:36.700000	18403819	0.140203	00:10:36.700000	13819234	0.116089	00:10:36.700000	15888818	0.136853				Phenylalanine	00:10:36.650000	26491646	0.234565	00:10:36.600000	19316060	0.170157	00:10:36.600000	27337378	0.253468				Phenylalanine	00:10:36.650000	6184613	0.081573	00:10:36.600000	10096338	0.13883	00:10:36.700000	11332819	0.159569
Xylose	00:10:39.900000	1651334	0.0125801	00:10:40.020000	1491634	0.0125305	00:10:40.160000	1586291	0.013663				Xylose	00:10:40.030000	997415	0.00883143	00:10:39.920000	880394	0.00775547	00:10:39.940000	864905	0.00801926				Xylose	00:10:40.070000	750405	0.00989759	00:10:40.010000	896924	0.0123332	00:10:40.180000	775954	0.0109256
Lyxose	00:10:43.440000	3440443	0.0262097	00:10:43.580000	3122877	0.0262338	00:10:43.450000	3247893	0.0279746				Lyxose	00:10:43.310000	3945127	0.0349314	00:10:43.360000	3674813	0.0323718	00:10:43.390000	3800647	0.035239				Lyxose	00:10:43.610000	2045276	0.0269765	00:10:43.360000	2266785	0.0311695	00:10:43.450000	2134884	0.0300596
Ribose	00:10:50.280000	3244901	0.0247201	00:10:50.240000	2974427	0.0249867	00:10:50.140000	3061176	0.0263664				Ribose	00:10:50.070000	2754048	0.0243852	00:10:50.070000	2945953	0.0259512	00:10:49.840000	2466237	0.0228666				Ribose	00:10:50.320000	2831249	0.0373432	00:10:50.180000	2063944	0.0283803	00:10:50.180000	2265928	0.0319048
Asparagine	00:10:53.300000	290970515	2.21665	00:10:53.100000	232184949	1.95047	00:10:53.150000	246454347	2.12275				Asparagine	00:10:52.800000	163806114	1.45039	00:10:52.650000	130788308	1.15213	00:10:52.700000	127126072	1.17869				Asparagine	00:10:52.800000	146364593	1.9305	00:10:52.700000	138529099	1.90485	00:10:52.900000	169606654	2.3881
Arabitol	00:11:08.830000	2978193	0.0226883	00:11:08.960000	2414983	0.0202871	00:11:08.840000	2547927	0.0219457				Arabitol	00:11:08.820000	7223344	0.0639578	00:11:08.580000	6633531	0.0584354	00:11:08.590000	6556720	0.0607929				Arabitol	00:11:08.610000	1873913	0.0247163	00:11:08.810000	2006788	0.0275944	00:11:08.890000	1972676	0.0277757
Ribitol	00:11:11.550000	131265786	1	00:11:11.500000	119040397	1	00:11:11.500000	116101337	1				Ribitol	00:11:11.400000	112939276	1	00:11:11.400000	113519132	1	00:11:11.400000	107853420	1				Ribitol	00:11:11.450000	75816928	1	00:11:11.500000	72724537	1	00:11:11.550000	71021628	1
Vanillic acid	00:11:38.650000	6868473	0.0523249	00:11:38.600000	5596965	0.0470174	00:11:38.600000	6814688	0.058696				Vanillic acid	00:11:38.550000	5000372	0.0442749	00:11:38.550000	4799011	0.0422749	00:11:38.550000	4978961	0.0461641				Vanillic acid	00:11:38.600000	3082826	0.0406614	00:11:38.600000	3675998	0.0505469	00:11:38.650000	3308937	0.0465906
Shikimic acid	00:11:51.140000	13286593	0.101219	00:11:50.910000	9083355	0.0763048	00:11:51.090000	10382041	0.0894222				Shikimic acid	00:11:51.030000	6440195	0.0570235	00:11:50.690000	6845055	0.0602987	00:11:50.830000	6020207	0.0558184				Shikimic acid	00:11:50.470000	3881343	0.0511936	00:11:50.310000	4543299	0.0624727	00:11:50.450000	4591571	0.0646503
Citric acid	00:11:57.900000	658468390	5.0163	00:11:57.450000	587316357	4.93376	00:11:57.800000	622447713	5.36125				Citric acid	00:11:57.500000	614855070	5.44412	00:11:57.350000	570286199	5.0237	00:11:57.550000	538119131	4.98936				Citric acid	00:11:56.750000	454498039	5.99468	00:11:56.850000	447405695	6.15206	00:11:56.900000	434632000	6.11971
D-pinitol	00:12:00.550000	257887500	1.96462	00:12:00.400000	235149018	1.97537	00:12:00.550000	250162002	2.15469				D-pinitol	00:11:59.320000	213116457	1.887	00:12:00.100000	200865437	1.76944	00:12:00.100000	16921685	0.156895				D-pinitol	00:12:01.100000	125828939	1.65964	00:12:01.050000	132751830	1.82541	00:11:59.800000	126967114	1.78772
Fructose	00:12:14.300000	34008159	0.259079	00:12:14.300000	30783607	0.258598	00:12:14.300000	34215304	0.294702				Fructose	00:12:14.150000	34494087	0.305422	00:12:14.150000	38087923	0.33552	00:12:14.150000	31752340	0.294403				Fructose	00:12:14.350000	3692880	0.0487079	00:12:14.300000	27014087	0.371458	00:12:14.400000	27648191	0.389293
Fructose	00:12:18.150000	22798328	0.173681	00:12:18.150000	20455581	0.171837	00:12:18.150000	22357574	0.192569				Fructose	00:12:18.050000	22333182	0.197745	00:12:18.050000	24264754	0.21375	00:12:18.050000	20328034	0.188478				Fructose	00:12:18.200000	2744480	0.0361988	00:12:18.150000	16593306	0.228167	00:12:18.250000	17073826	0.240403
Galactose	00:12:23	26072559	0.198624	00:12:22.900000	22393392	0.188116	00:12:22.950000	23795727	0.204957				Galactose	00:12:22.850000	44062632	0.390144	00:12:22.850000	46467368	0.409335	00:12:22.850000	45528813	0.422136				Galactose	00:12:23	17069791	0.225145	00:12:22.950000	12845602	0.176634	00:12:23.050000	12722859	0.179141
Glucose	00:12:25.250000	48175436	0.367007	00:12:25.250000	46293640	0.38889	00:12:25.300000	45852292	0.394933				Glucose	00:12:25.150000	34863480	0.308692	00:12:25.100000	35900772	0.316253	00:12:25.150000	35627901	0.330336				Glucose	00:12:25.250000	7425269	0.0979368	00:12:25.250000	32658475	0.449071	00:12:25.400000	39643937	0.558195
Syringic acid	00:12:34	11483051	0.0874794	00:12:33.950000	10459203	0.0878626	00:12:34	12190426	0.104998				Syringic acid	00:12:33.850000	10551314	0.0934247	00:12:33.850000	9868708	0.0869343	00:12:33.900000	10153312	0.0941399				Syringic acid	00:12:33.950000	5994320	0.0790631	00:12:33.950000	5955502	0.0818912	00:12:34	6422162	0.0904254
Mannose	00:12:38.370000	17033835	0.129766	00:12:38.270000	19401247	0.16298	00:12:38.400000	16685141	0.143712				Mannose	00:12:38.050000	21880399	0.193736	00:12:38.170000	21496186	0.189362	00:12:37.950000	21365258	0.198095				Mannose	00:12:38.270000	13487098	0.17789	00:12:38	15202917	0.209048	00:12:38.240000	15109438	0.212744
Mannitol	00:12:41.130000	7149477	0.0544657	00:12:41.020000	6270205	0.0526729	00:12:41.120000	6901422	0.0594431				Mannitol	00:12:40.720000	14215652	0.12587	00:12:40.950000	13091750	0.115326	00:12:40.530000	12734092	0.118069				Mannitol	00:12:41.200000	3116977	0.0411119	00:12:41.390000	3145412	0.043251	00:12:41.070000	3177814	0.0447443
Sorbitol	00:12:43.310000	280732	0.00213865	00:12:43.210000	278116	0.00233632	00:12:43.170000	281676	0.00242612				Sorbitol	00:12:43.020000	1843823	0.0163258	00:12:43.050000	1893683	0.0166816	00:12:42.980000	1841433	0.0170735				Sorbitol	00:12:43.130000	182254	0.00240387	00:12:43.080000	192836	0.00265159	00:12:43.170000	170147	0.00239571
p-Coumaric acid	00:12:53.860000	1616814	0.0123171	00:12:53.180000	1475154	0.012392	00:12:53.650000	2293276	0.0197524				p-Coumaric acid	00:12:53.750000	2263422	0.0200411	00:12:53.750000	2181013	0.0192127	00:12:53.420000	2029811	0.0188201				p-Coumaric acid	00:12:53.500000	1224694	0.0161533	00:12:53.600000	1634144	0.0224703	00:12:53.890000	1477834	0.0208082
myo-inositiol	00:13:43.800000	74559547	0.568004	00:13:43.750000	66034012	0.554719	00:13:43.750000	73045756	0.629155				myo-inositiol	00:13:43.700000	89133127	0.789213	00:13:43.650000	85830393	0.756087	00:13:43.650000	87695246	0.813097				myo-inositiol	00:13:43.570000	36745010	0.484654	00:13:43.600000	37154577	0.510895	00:13:43.800000	37427479	0.526987
Ferulic acid	00:13:51.950000	7159733	0.0545438	00:13:51.900000	6373218	0.0535383	00:13:52	7782934	0.0670357				Ferulic acid	00:13:51.800000	6144712	0.0544072	00:13:51.700000	5390434	0.0474848	00:13:51.750000	6016678	0.0557857				Ferulic acid	00:13:51.850000	3154543	0.0416074	00:13:51.850000	3196516	0.0439537	00:13:51.950000	3785524	0.053301
Tryptophan	00:14:36.100000	279119938	2.12637	00:14:36.050000	254974572	2.14192	00:14:36.050000	273249163	2.35354				Tryptophan	00:14:36	313328766	2.77431	00:14:35.900000	262995047	2.31675	00:14:35.950000	267494005	2.48016				Tryptophan	00:14:36	138130318	1.82189	00:14:36	103872276	1.4283	00:14:36.100000	125553377	1.76782
Sinapinic acid	00:14:45.400000	6280347	0.0478445	00:14:45.450000	5521665	0.0463848	00:14:45.450000	6678024	0.0575189				Sinapinic acid	00:14:45.350000	6506338	0.0576092	00:14:45.400000	5791742	0.05102	00:14:45.400000	6448487	0.0597894				Sinapinic acid	00:14:45.450000	4087530	0.0539132	00:14:45.500000	3726139	0.0512363	00:14:45.600000	3851953	0.0542363
Sucrose	00:16:40.980000	1592827283	12.1344	00:16:43.320000	1430065518	12.0133	00:16:42.490000	1487894994	12.8155				Sucrose	00:16:41.650000	1445429415	12.7983	00:16:42.590000	1439123683	12.6774	00:16:41.570000	1350895370	12.5253				Sucrose	00:16:41.350000	178684778	2.35679	00:16:41.120000	168256539	2.31361	00:16:41.090000	180034398	2.53492
Maltose	00:17:20.250000	30932714	0.235649	00:17:20.050000	271038751	2.27686	00:17:20.200000	299713280	2.58148				Maltose	00:17:19.800000	202932181	1.79683	00:17:19.750000	208595836	1.83754	00:17:19.700000	195166401	1.80955				Maltose	00:17:20	236880960	3.12438	00:17:20	254333024	3.49721	00:17:20.200000	252039895	3.54878
Maltitol	00:17:47.350000	736181517	5.60833	00:17:47.200000	16758989	0.140784	00:17:47.300000	17477893	0.15054				Maltitol	00:17:47	16635978	0.1473	00:17:47.100000	17717070	0.156071	00:17:47	15963944	0.148015				Maltitol	00:17:47.350000	11914866	0.157153	00:17:47.300000	13060307	0.179586	00:17:47.450000	12452596	0.175335
													Compound	SP-1			SP-2			SP-3						Compound	SP-1			SP-2			SP-3
														RT	AREA	ratio	RT	AREA	ratio	RT	AREA	ratio					RT	AREA	ratio	RT	AREA	ratio	RT	AREA	ratio
													Hydrophilic compounds													Hydrophilic compounds
													Lactic acid	00:05:09.050000	12571396	0.11794	00:05:09.170000	14860531	0.144583	00:05:09.040000	12818183	0.123456				Lactic acid	00:05:10	27524580	0.317897	00:05:09.830000	12293159	0.165923	00:05:10	27393107	0.347651
													Valine	00:05:33.400000	1187817	0.0111437	00:05:33.550000	1321664	0.0128589	00:05:33.500000	1193412	0.0114941				Valine	00:05:35	1250052	0.0144376	00:05:35.050000	968436	0.0130712	00:05:35.100000	1199737	0.0152261
													Alanine	00:05:38.650000	52486655	0.492412	00:05:38.850000	47078110	0.458039	00:05:38.750000	45337978	0.436664				Alanine	00:05:39.350000	40278768	0.465202	00:05:39.350000	26597977	0.358998	00:05:39.250000	34194425	0.433968
													Glycoric acid	00:06:04.670000	24821890	0.23287	00:06:04.900000	31144542	0.303016	00:06:04.900000	42719952	0.411449				Glycoric acid	00:06:05.800000	39253054	0.453356	00:06:05.800000	38672324	0.521967	00:06:05.900000	41729036	0.529591
													Malonic acid	00:06:45	62022784	0.581876	00:06:45.050000	47144217	0.458682	00:06:45.050000	48567978	0.467773				Malonic acid	00:06:45.500000	35224346	0.406826	00:06:45.490000	22337726	0.301496	00:06:45.600000	32327426	0.410273
													Valine	00:06:51.550000	30935319	0.290224	00:06:51.600000	25359836	0.246734	00:06:51.600000	30305029	0.291877				Valine	00:06:51.950000	10560350	0.121967	00:06:51.950000	8482029	0.114483	00:06:52.050000	11629055	0.147586
													Serine	00:07:18.760000	5133229	0.0481582	00:07:18.750000	5676820	0.0552317	00:07:18.810000	5311665	0.0511583				Serine	00:07:18.750000	9010839	0.104071	00:07:18.700000	6764235	0.0912981	00:07:18.850000	9107559	0.115586
													Ethanolamine	00:07:22.850000	64537024	0.605464	00:07:22.850000	57823036	0.56258	00:07:22.800000	62368264	0.600688				Ethanolamine	00:07:23.150000	23893286	0.275957	00:07:23.100000	16495474	0.222642	00:07:23.200000	19169388	0.243282
													Phosphoric acid	00:07:24.100000	198175476	1.85921	00:07:24.150000	189300342	1.84177	00:07:24.150000	201958226	1.94512				Phosphoric acid	00:07:24.400000	157099952	1.81444	00:07:24.300000	131042984	1.76871	00:07:24.450000	147746610	1.87508
													Leucine	00:07:25.200000	20896579	0.196044	00:07:25.200000	18931747	0.184193	00:07:25.200000	20860908	0.200918				Leucine	00:07:25.450000	9129922	0.105447	00:07:25.450000	7345123	0.0991385	00:07:25.450000	5507950	0.0699024
													Isoleucine	00:07:38.200000	22356852	0.209744	00:07:38.200000	18988267	0.184743	00:07:38.200000	21225193	0.204426				Isoleucine	00:07:38.450000	9341229	0.107887	00:07:38.450000	7263719	0.0980397	00:07:38.500000	5617015	0.0712866
													Proline	00:07:43.850000	15272019	0.143277	00:07:43.850000	12592991	0.122521	00:07:43.800000	11914092	0.114748				Proline	00:07:44.100000	7884946	0.0910677	00:07:44.060000	4235007	0.0571607	00:07:43.990000	3392346	0.0430529
													Glycine	00:07:47.050000	25554083	0.23974	00:07:47.050000	24123040	0.234701	00:07:47.050000	24337250	0.234399				Glycine	00:07:47.350000	19489997	0.225101	00:07:47.300000	14376136	0.194037	00:07:47.300000	16026268	0.203392
													Succinic acid	00:07:51.650000	21798805	0.204509	00:07:51.490000	21860569	0.212689	00:07:51.640000	21634787	0.208371				Succinic acid	00:07:51.850000	14245125	0.164525	00:07:51.710000	11263496	0.152025	00:07:51.740000	12512115	0.158794
													Fumaric acid	00:08:11.900000	5711689	0.0535851	00:08:11.900000	6303958	0.0613333	00:08:11.900000	6264937	0.0603395				Fumaric acid	00:08:12.270000	3897706	0.0450168	00:08:11.920000	3303520	0.0445882	00:08:11.980000	3429026	0.0435184
													Serine	00:08:14.020000	9641182	0.0904502	00:08:14.030000	7386712	0.0718678	00:08:13.970000	8683260	0.0836311				Serine	00:08:14.260000	6384128	0.0737339	00:08:14.240000	586136	0.00791118	00:08:14.290000	4021185	0.0510336
													Threonine	00:08:28.080000	4540627	0.0425986	00:08:27.910000	3823901	0.037204	00:08:28.130000	4432996	0.0426955				Threonine	00:08:28.110000	2509557	0.0289843	00:08:53.600000	159676	0.00215518	00:08:27.920000	1709259	0.0216925
													β-Alanine	00:08:54.300000	17976672	0.168651	00:08:54.300000	17429806	0.16958	00:08:54.300000	18581620	0.178965				β-Alanine	00:08:54.550000	10591585	0.122328	00:08:54.500000	13699464	0.184904	00:08:54.550000	15716824	0.199465
													Malic acid	00:09:22.500000	225111288	2.11192	00:09:22.500000	220504973	2.14537	00:09:22.500000	231160444	2.22638				Malic acid	00:09:22.500000	106826377	1.2338	00:09:22.450000	84626380	1.14222	00:09:22.450000	96682961	1.22702
													Aspartic acid	00:09:39.450000	106143708	0.995804	00:09:39.400000	88109337	0.857245	00:09:39.400000	100252556	0.965563				Aspartic acid	00:09:39.650000	165384818	1.91012	00:09:39.550000	124006242	1.67373	00:09:39.600000	152923321	1.94078
													Methionine	00:09:42.850000	9864340	0.0925438	00:09:42.850000	7959141	0.0774371	00:09:42.900000	9445579	0.0909733				Methionine	00:09:43	6136310	0.0708717	00:09:42.950000	4093106	0.0552454	00:09:42.950000	5044607	0.064022
													Pyroglutamic acid	00:09:46.150000	89750443	0.842008	00:09:46.150000	118890313	1.15672	00:09:46.200000	131111344	1.26277				Pyroglutamic acid	00:09:46.300000	116808447	1.34909	00:09:46.250000	107460227	1.45041	00:09:46.250000	117486686	1.49104
													γ-Aminobutyric acid	00:09:47.200000	43966040	0.412474	00:09:47.200000	42287691	0.411431	00:09:47.200000	42598781	0.410282				γ-Aminobutyric acid	00:09:47.450000	43314027	0.500258	00:09:46.980000	28413722	0.383505	00:09:47.350000	37319463	0.473628
													Glutamic acid	00:10:28.050000	93800608	0.880005	00:10:28.050000	77681139	0.755786	00:10:28	81994835	0.789717				Glutamic acid	00:10:28.200000	78232378	0.90355	00:10:28.100000	56361050	0.760715	00:10:28.150000	71834833	0.911669
													Phenylalanine	00:10:36.500000	18194503	0.170695	00:10:36.500000	16873425	0.164167	00:10:36.500000	19791317	0.190616				Phenylalanine	00:10:36.700000	11487986	0.132681	00:10:36.650000	7900989	0.106641	00:10:36.650000	10456780	0.132709
													Xylose	00:10:39.880000	1162127	0.0109027	00:10:39.710000	1091309	0.0106177	00:10:39.720000	1003676	0.00966671				Xylose	00:10:40.120000	899244	0.0103859	00:10:40.090000	664382	0.00896728	00:10:40.090000	710553	0.00901776
													Lyxose	00:10:43.340000	2914422	0.0273421	00:10:43.190000	2694243	0.0262132	00:10:43.200000	2538408	0.0244482				Lyxose	00:10:43.490000	2201555	0.025427	00:10:43.430000	1656322	0.0223557	00:10:43.480000	1934855	0.0245556
													Ribose	00:10:50.010000	2949685	0.0276729	00:10:50.010000	2889084	0.0281089	00:10:49.950000	2592286	0.0249671				Ribose	00:10:50.070000	2957787	0.0341612	00:10:50.130000	2040124	0.0275359	00:10:50.240000	2877438	0.0365181
													Asparagine	00:10:52.350000	44407386	0.416615	00:10:52.300000	29488586	0.286904	00:10:52.300000	29114288	0.280409				Asparagine	00:10:52.900000	177200687	2.04659	00:10:52.650000	122051027	1.64734	00:10:52.800000	144217562	1.83029
													Arabitol	00:11:08.560000	3730888	0.0350019	00:11:08.510000	2971784	0.0289135	00:11:08.650000	3296175	0.0317465				Arabitol	00:11:08.590000	2701772	0.0312043	00:11:08.530000	1774459	0.0239502	00:11:08.750000	2256657	0.0286396
													Ribitol	00:11:11.400000	106591014	1	00:11:11.350000	102781977	1	00:11:11.350000	103828088	1				Ribitol	00:11:11.550000	86583312	1	00:11:11.450000	74089545	1	00:11:11.550000	78794872	1
													Vanillic acid	00:11:38.550000	2922736	0.0274201	00:11:38.550000	2779000	0.0270378	00:11:38.600000	2831745	0.0272734				Vanillic acid	00:11:38.700000	3517394	0.0406244	00:11:38.600000	3002583	0.0405264	00:11:38.600000	3154689	0.0400367
													Shikimic acid	00:11:50.940000	10570919	0.0991727	00:11:51.130000	10174457	0.0989907	00:11:50.960000	8983973	0.0865274				Shikimic acid	00:11:50.760000	7458635	0.086144	00:11:50.770000	5581871	0.0753395	00:11:50.860000	6553432	0.0831708
													Citric acid	00:11:57.800000	722554485	6.77876	00:11:57.650000	726925378	7.0725	00:11:57.650000	715393348	6.89017				Citric acid	00:11:57.500000	560180745	6.46985	00:11:57.200000	539723179	7.28474	00:11:57.400000	520002404	6.59944
													D-pinitol	00:12:00.200000	186522959	1.74989	00:12:00.150000	184959208	1.79953	00:12:00.150000	184821342	1.78007				D-pinitol	00:12:00.100000	142043097	1.64054	00:11:59.900000	132443615	1.78762	00:11:59.900000	138862527	1.76233
													Fructose	00:12:14.200000	39857960	0.373934	00:12:14.150000	43363734	0.4219	00:12:14.150000	34954504	0.336657				Fructose	00:12:14.450000	25317498	0.292406	00:12:14.250000	15026225	0.202812	00:12:14.350000	20203080	0.256401
													Fructose	00:12:18.050000	25910537	0.243084	00:12:18	28005788	0.272478	00:12:18	23083851	0.222328				Fructose	00:12:18.250000	16188232	0.186967	00:12:18.090000	9668468	0.130497	00:12:18.330000	12761090	0.161953
													Galactose	00:12:22.800000	24778140	0.23246	00:12:22.800000	26169346	0.25461	00:12:22.800000	24382471	0.234835				Galactose	00:12:23.050000	14420071	0.166546	00:12:22.900000	9736269	0.131412	00:12:23	13826787	0.175478
													Glucose	00:12:25.150000	30195092	0.28328	00:12:25.150000	32195582	0.313242	00:12:25.150000	29004199	0.279348				Glucose	00:12:25.400000	38589626	0.445694	00:12:25.300000	26459645	0.357131	00:12:25.350000	35772136	0.453991
													Syringic acid	00:12:33.850000	5667909	0.0531744	00:12:33.850000	5336507	0.0519206	00:12:33.850000	5640621	0.0543265				Syringic acid	00:12:34.050000	5405878	0.0624356	00:12:33.900000	4329424	0.058435	00:12:33.950000	4805608	0.0609888
													Mannose	00:12:38.080000	18113362	0.169933	00:12:38.210000	18357428	0.178606	00:12:38.130000	19468298	0.187505				Mannose	00:12:38.390000	17787222	0.205435	00:12:37.940000	14302106	0.193038	00:12:38.280000	16857480	0.213941
													Mannitol	00:12:40.950000	8787745	0.0824436	00:12:40.950000	8302719	0.0807799	00:12:40.900000	8770833	0.0844746				Mannitol	00:12:40.970000	3345729	0.0386417	00:12:40.820000	2660377	0.0359076	00:12:41.320000	3087448	0.0391834
													Sorbitol	00:12:42.990000	557550	0.00523074	00:12:43.050000	530627	0.00516265	00:12:42.950000	552024	0.00531671				Sorbitol	00:12:43.190000	100252	0.00115787	00:12:43.100000	88656	0.00119661	00:12:43.290000	90556	0.00114926
													p-Coumaric acid	00:12:53.340000	2183572	0.0204855	00:12:53.150000	2684356	0.026117	00:12:53.100000	2555491	0.0246127				p-Coumaric acid	00:12:53.470000	2135407	0.024663	00:12:53.430000	2321736	0.0313369	00:12:53.530000	2182902	0.0277036
													myo-inositiol	00:13:43.450000	38014499	0.356639	00:13:43.500000	36327510	0.353442	00:13:43.450000	37728565	0.363375				myo-inositiol	00:13:43.750000	24447277	0.282356	00:13:43.650000	22235474	0.300116	00:13:43.700000	22394463	0.284212
													Ferulic acid	00:13:51.600000	2484349	0.0233073	00:13:51.650000	2557409	0.0248819	00:13:51.650000	2789328	0.0268649				Ferulic acid	00:13:51.900000	2908707	0.0335943	00:13:51.800000	2415651	0.0326045	00:13:51.850000	2722649	0.0345536
													Tryptophan	00:14:35.800000	75553286	0.708815	00:14:35.800000	75792931	0.737415	00:14:35.800000	89404331	0.86108				Tryptophan	00:14:36.050000	166399108	1.92184	00:14:36	114822566	1.54978	00:14:36.100000	162456244	2.06176
													Sinapinic acid	00:14:45.350000	3510537	0.0329346	00:14:45.400000	3183869	0.0309769	00:14:45.300000	3701880	0.0356539				Sinapinic acid	00:14:45.500000	4260407	0.0492059	00:14:45.450000	3049418	0.0411585	00:14:45.550000	3382216	0.0429243
													Sucrose	00:16:43.650000	1829882320	17.1673	00:16:46.380000	1782638766	17.3439	00:16:43.680000	1805456289	17.3889				Sucrose	00:16:41.630000	190064089	2.19516	00:16:41.270000	155576390	2.09984	00:16:41.190000	180423461	2.28979
													Maltose	00:17:19.950000	291937821	2.73886	00:17:19.900000	275792624	2.68328	00:17:19.950000	13090794	0.126081				Maltose	00:17:20.250000	268432734	3.10028	00:17:20.050000	218134589	2.9442	00:17:20.250000	249902572	3.17156
													Maltitol	00:17:47.300000	20333693	0.190764	00:17:47.300000	20665537	0.201062	00:17:47.300000	9374114	0.090285				Maltitol	00:17:47.600000	13956328	0.16119	00:17:47.350000	12285964	0.165826	00:17:47.550000	14050937	0.178323
																										Compound	SCJ-1			SCJ-2			SCJ-3
																											RT	AREA	ratio	RT	AREA	ratio	RT	AREA	ratio
																										Hydrophilic compounds
																										Lactic acid	00:05:09.860000	20051324	0.217419	00:05:10.250000	8314226	0.102497	00:05:09.950000	20530858	0.201278
																										Valine	00:05:35	1218256	0.0132097	00:05:34.950000	893413	0.011014	00:05:34.450000	994312	0.00974793
																										Alanine	00:05:39.250000	60016096	0.650761	00:05:39.250000	42173913	0.519918	00:05:39.200000	42553016	0.417177
																										Glycoric acid	00:06:05.800000	37522774	0.406864	00:06:05.700000	37008640	0.456241	00:06:05.350000	41028431	0.40223
																										Malonic acid	00:06:45.550000	44969736	0.487612	00:06:45.400000	32125997	0.396048	00:06:45.250000	49264849	0.482978
																										Valine	00:06:51.950000	10745130	0.116511	00:06:51.900000	8756996	0.107956	00:06:51.850000	14155004	0.138771
																										Serine	00:07:18.800000	10866499	0.117827	00:07:18.700000	8642394	0.106543	00:07:18.650000	11205928	0.10986
																										Ethanolamine	00:07:23.100000	17859105	0.193648	00:07:23.100000	14368581	0.177135	00:07:23	42436775	0.416037
																										Phosphoric acid	00:07:24.400000	169727640	1.84038	00:07:24.300000	167631745	2.06656	00:07:24.300000	197471403	1.93595
																										Leucine	00:07:25.450000	5415913	0.0587253	00:07:25.450000	7968256	0.0982323	00:07:25.400000	7474065	0.0732735
																										Isoleucine	00:07:38.450000	6345584	0.0688059	00:07:38.400000	7889634	0.097263	00:07:38.400000	7577915	0.0742916
																										Proline	00:07:43.930000	4549759	0.0493335	00:07:43.990000	4576882	0.0564236	00:07:43.840000	4251816	0.0416835
																										Glycine	00:07:47.300000	15099344	0.163724	00:07:47.250000	15360764	0.189367	00:07:47.200000	19170258	0.187939
																										Succinic acid	00:07:51.760000	20567491	0.223016	00:07:51.720000	17931469	0.221058	00:07:51.660000	22569172	0.221261
																										Fumaric acid	00:08:12.100000	4443755	0.0481841	00:08:12	4039361	0.049797	00:08:12.120000	5020783	0.0492222
																										Serine	00:08:14.280000	8396714	0.0910465	00:08:14.280000	10992922	0.13552	00:08:14.210000	10913968	0.106997
																										Threonine	00:08:28.370000	2793951	0.0302951	00:08:28.170000	3419657	0.0421574	00:08:27.780000	3745287	0.0367177
																										β-Alanine	00:08:54.500000	15796681	0.171285	00:08:54.500000	15494079	0.19101	00:08:54.450000	19465944	0.190838
																										Malic acid	00:09:22.550000	187685345	2.03509	00:09:22.500000	171623199	2.11576	00:09:22.600000	206350026	2.02299
																										Aspartic acid	00:09:39.550000	101782118	1.10363	00:09:39.500000	92279618	1.13762	00:09:39.550000	122905958	1.20493
																										Methionine	00:09:43	5526683	0.0599264	00:09:42.950000	5095808	0.0628209	00:09:43	6808570	0.0667492
																										Pyroglutamic acid	00:09:46.250000	134241389	1.45559	00:09:46.250000	114930981	1.41686	00:09:46.250000	138898006	1.36171
																										γ-Aminobutyric acid	00:09:47.350000	29403437	0.318825	00:09:47.300000	25541180	0.31487	00:09:47.350000	36420563	0.357056
																										Glutamic acid	00:10:28.150000	80463479	0.872474	00:10:28.150000	68360192	0.842741	00:10:28.200000	90602391	0.888238
																										Phenylalanine	00:10:36.700000	13758789	0.149188	00:10:36.650000	10396604	0.128169	00:10:36.650000	14793081	0.145027
																										Xylose	00:10:40.040000	1992702	0.0216071	00:10:40.340000	1562559	0.0192631	00:10:40.180000	2095824	0.0205468
																										Lyxose	00:10:43.480000	3433295	0.0372276	00:10:43.370000	3002437	0.0370139	00:10:43.480000	3786600	0.0371227
																										Ribose	00:10:50.250000	2913556	0.031592	00:10:50.120000	1673857	0.0206352	00:10:50.390000	3466846	0.0339879
																										Asparagine	00:10:52.650000	104601060	1.1342	00:10:52.550000	3460657	0.0426628	00:10:52.700000	119625920	1.17278
																										Arabitol	00:11:08.860000	3157606	0.0342383	00:11:08.830000	2267417	0.0279526	00:11:08.570000	2990191	0.0293149
																										Ribitol	00:11:11.500000	92224477	1	00:11:11.450000	81116492	1	00:11:11.550000	102002345	1
																										Vanillic acid	00:11:38.600000	3026494	0.0328166	00:11:38.650000	2825946	0.0348381	00:11:38.650000	3107354	0.0304636
																										Shikimic acid	00:11:50.970000	5394860	0.0584971	00:11:50.890000	4549044	0.0560804	00:11:50.990000	5668408	0.0555713
																										Citric acid	00:11:57.500000	551005107	5.97461	00:11:57.350000	550909344	6.79158	00:11:57.700000	551993221	5.41157
																										D-pinitol	00:12:00.400000	192457221	2.08683	00:12:00.300000	184122884	2.26986	00:12:00.040000	191364083	1.87608
																										Fructose	00:12:14.400000	35628165	0.38632	00:12:14.350000	28168387	0.347258	00:12:14.400000	36016299	0.353093
																										Fructose	00:12:18.250000	23158698	0.251112	00:12:18.200000	18112296	0.223287	00:12:18.250000	22462791	0.220218
																										Galactose	00:12:23	17003735	0.184373	00:12:23	12229146	0.15076	00:12:23	20484584	0.200825
																										Glucose	00:12:25.350000	53009391	0.574787	00:12:25.300000	44538365	0.549067	00:12:25.400000	56835694	0.5572
																										Syringic acid	00:12:34	3433058	0.037225	00:12:33.900000	3397499	0.0418842	00:12:34	3965912	0.0388806
																										Mannose	00:12:38.350000	18952021	0.205499	00:12:38.180000	16331178	0.20133	00:12:38.400000	20126399	0.197313
																										Mannitol	00:12:41.230000	2167995	0.0235078	00:12:40.670000	1253468	0.0154527	00:12:40.780000	2352889	0.023067
																										Sorbitol	00:12:43.240000	135046	0.00146432	00:12:43.490000	112806	0.00139067	00:12:43.270000	152559	0.00149564
																										p-Coumaric acid	00:12:53.520000	3199884	0.0346967	00:12:53.600000	3048125	0.0375771	00:12:53.750000	3453282	0.0338549
																										myo-inositiol	00:13:43.750000	53748587	0.582802	00:13:43.650000	48162359	0.593743	00:13:43.800000	51955410	0.509355
																										Ferulic acid	00:13:51.850000	2253932	0.0244396	00:13:51.850000	2441751	0.0301018	00:13:51.850000	2682825	0.0263016
																										Tryptophan	00:14:36.100000	165483573	1.79436	00:14:36.050000	206004241	2.53961	00:14:36.150000	263144103	2.57978
																										Sinapinic acid	00:14:45.550000	1767241	0.0191624	00:14:45.450000	2031718	0.0250469	00:14:45.500000	2521988	0.0247248
																										Sucrose	00:16:41.280000	170496899	1.84872	00:16:40.830000	180547746	2.22578	00:16:40.690000	171499671	1.68133
																										Maltose	00:17:20.450000	329849599	3.57659	00:17:20.200000	295532814	3.64331	00:17:20.450000	341413534	3.34711
																										Maltitol	00:17:47.750000	18633361	0.202044	00:17:47.500000	16892719	0.208253	00:17:47.700000	19624998	0.192398
																										Compound	CJ-3-1			CJ-3-2			CJ-3-3
																											RT	AREA	ratio	RT	AREA	ratio	RT	AREA	ratio
																										Hydrophilic compounds
																										Lactic acid	00:05:10.130000	13990260	0.140602	00:05:10.400000	10497085	0.117056	00:05:10.160000	18850585	0.188251
																										Valine	00:05:35	862435	0.00866748	00:05:35.040000	722772	0.00805985	00:05:34.520000	905655	0.00904433
																										Alanine	00:05:39.210000	63989529	0.643095	00:05:39.550000	49952118	0.557031	00:05:39.350000	67165783	0.670752
																										Glycoric acid	00:06:05.900000	46214049	0.464451	00:06:05.650000	57775976	0.644277	00:06:05.500000	57931751	0.578536
																										Malonic acid	00:06:45.650000	42689711	0.429032	00:06:45.400000	34034636	0.37953	00:06:45.350000	44004320	0.439449
																										Valine	00:06:52.200000	9196189	0.0924217	00:06:52	9374271	0.104535	00:06:51.900000	11752610	0.117368
																										Serine	00:07:18.950000	19586045	0.19684	00:07:18.750000	14659767	0.163475	00:07:18.750000	16666975	0.166445
																										Ethanolamine	00:07:23.200000	24387645	0.245096	00:07:22.950000	34526424	0.385015	00:07:23.050000	47037503	0.46974
																										Phosphoric acid	00:07:24.600000	210010801	2.11061	00:07:24.350000	181637440	2.02549	00:07:24.400000	228638776	2.2833
																										Leucine	00:07:25.650000	4034755	0.0405493	00:07:25.450000	4729618	0.0527414	00:07:25.500000	6628998	0.0662005
																										Isoleucine	00:07:38.520000	3106633	0.0312217	00:07:38.430000	3788581	0.0422476	00:07:38.450000	5786611	0.057788
																										Proline	00:07:44.340000	1219835	0.0122593	00:07:44	1418538	0.0158185	00:07:44	2859106	0.0285525
																										Glycine	00:07:47.450000	18150606	0.182414	00:07:47.300000	16556029	0.184621	00:07:47.300000	23424238	0.233926
																										Succinic acid	00:07:51.830000	24493263	0.246157	00:07:51.800000	22301997	0.248696	00:07:51.770000	26906505	0.268702
																										Fumaric acid	00:08:12.200000	5229901	0.0525605	00:08:12	5104615	0.0569231	00:08:12.100000	6304718	0.0629621
																										Serine	00:08:14.340000	1461525	0.0146883	00:08:14.200000	3835803	0.0427742	00:08:14.300000	8465562	0.0845414
																										Threonine	00:08:28.320000	506004	0.00508534	00:08:27.920000	1387573	0.0154732	00:08:28.130000	2632650	0.026291
																										β-Alanine	00:08:54.550000	18553218	0.18646	00:08:54.450000	19450678	0.2169	00:08:54.500000	24658761	0.246255
																										Malic acid	00:09:22.700000	260173401	2.61474	00:09:22.600000	251064756	2.7997	00:09:22.750000	288584063	2.88195
																										Aspartic acid	00:09:39.500000	74147962	0.745187	00:09:39.350000	50104811	0.558734	00:09:39.500000	88934553	0.888145
																										Methionine	00:09:43	4842239	0.0486645	00:09:42.950000	3837903	0.0427976	00:09:43	7187806	0.0717811
																										Pyroglutamic acid	00:09:46.250000	88302250	0.887438	00:09:46.200000	97945025	1.09221	00:09:46.250000	105797879	1.05655
																										γ-Aminobutyric acid	00:09:47.350000	32555826	0.327186	00:09:47.250000	26734942	0.298129	00:09:47.350000	43756306	0.436973
																										Glutamic acid	00:10:28.150000	64869685	0.651941	00:10:28.050000	44669702	0.498125	00:10:28.150000	67374998	0.672841
																										Phenylalanine	00:10:36.650000	8147038	0.0818778	00:10:36.600000	5918851	0.0660029	00:10:36.650000	9330689	0.093181
																										Xylose	00:10:40.110000	1375985	0.0138287	00:10:39.890000	1277932	0.0142506	00:10:40.090000	1542866	0.0154078
																										Lyxose	00:10:43.420000	2687296	0.0270073	00:10:43.430000	2338183	0.0260738	00:10:43.410000	3001755	0.029977
																										Ribose	00:10:50.180000	3873202	0.0389257	00:10:50.170000	3593344	0.0400705	00:10:50.270000	5891390	0.0588344
																										Asparagine	00:10:52.500000	57296576	0.575831	00:10:52.400000	25651361	0.286046	00:10:52.500000	53434053	0.533619
																										Arabitol	00:11:08.740000	3061593	0.030769	00:11:08.800000	2404557	0.0268139	00:11:08.930000	2596391	0.0259289
																										Ribitol	00:11:11.550000	99502450	1	00:11:11.500000	89675634	1	00:11:11.550000	100135121	1
																										Vanillic acid	00:11:38.650000	3697061	0.0371555	00:11:38.700000	3095787	0.0345221	00:11:38.700000	3555465	0.0355067
																										Shikimic acid	00:11:51.150000	6310616	0.0634217	00:11:51.080000	5723692	0.0638266	00:11:51.320000	6910186	0.0690086
																										Citric acid	00:11:57.700000	602948318	6.05963	00:11:57.650000	607279909	6.77196	00:11:57.950000	616582338	6.1575
																										D-pinitol	00:11:59.100000	172024840	1.72885	00:11:59.100000	177202563	1.97604	00:11:59.100000	176397399	1.76159
																										Fructose	00:12:14.400000	41035232	0.412404	00:12:14.350000	36294885	0.404735	00:12:14.450000	51640733	0.51571
																										Fructose	00:12:18.300000	26419621	0.265517	00:12:18.200000	23495983	0.262011	00:12:18.250000	32070271	0.32027
																										Galactose	00:12:23	31434695	0.315919	00:12:23.050000	29890827	0.333322	00:12:23.100000	43664816	0.436059
																										Glucose	00:12:25.450000	53552765	0.538205	00:12:25.300000	47790611	0.532927	00:12:25.400000	63173383	0.630881
																										Syringic acid	00:12:34	3341753	0.0335846	00:12:33.950000	2813437	0.0313735	00:12:34	3480341	0.0347564
																										Mannose	00:12:38.460000	15956772	0.160366	00:12:38.350000	14755967	0.164548	00:12:38.350000	17208851	0.171856
																										Mannitol	00:12:41.140000	3964946	0.0398477	00:12:41.100000	3605067	0.0402012	00:12:41.200000	4247103	0.0424137
																										Sorbitol	00:12:43.320000	306319	0.00307851	00:12:43.180000	258841	0.00288641	00:12:43.400000	270468	0.00270103
																										p-Coumaric acid	00:12:53.390000	3459608	0.0347691	00:12:53.350000	3079657	0.0343422	00:12:53.730000	3482238	0.0347754
																										myo-inositiol	00:13:43.750000	58723956	0.590176	00:13:43.700000	56690427	0.632172	00:13:43.800000	57276842	0.571996
																										Ferulic acid	00:13:51.900000	2653484	0.0266675	00:13:51.850000	2185517	0.0243714	00:13:51.800000	2869141	0.0286527
																										Tryptophan	00:14:36	40739783	0.409435	00:14:35.950000	29631260	0.330427	00:14:36	52241340	0.521708
																										Sinapinic acid	00:14:45.550000	1933352	0.0194302	00:14:45.500000	1544201	0.0172199	00:14:45.500000	2195197	0.0219223
																										Sucrose	00:16:41.080000	186321568	1.87253	00:16:39.910000	184049994	2.0524	00:16:40.460000	166292099	1.66068
																										Maltose	00:17:20.150000	504847286	5.07372	00:17:20.050000	163088128	1.81864	00:17:20.200000	171353036	1.71122
																										Maltitol	00:17:47.550000	419802245	4.21901	00:17:47.300000	9680762	0.107953	00:17:47.450000	10968122	0.109533

## Sheet: Table S5
Table S5-1. Data of lipophilic compounds of soybean seeds cultivated in Jeonju (2020), identified using GC-TOF-MS.													Table S5-2. Data of lipophilic compounds of soybean seeds cultivated in Jeonju (2021), identified using GC-TOF-MS.													Table S5-3. Raw data of lipophilic compounds of soybean seeds cultivated in Jeonju (2022), identified using GC-TOF-MS.
Compound	KA-1			KA-2			KA-3						Compound	KA-1			KA-2			KA-3						Compound	KA-1			KA-2			KA-3
	RT	AREA	ratio	RT	AREA	ratio	RT	AREA	ratio					RT	AREA	ratio	RT	AREA	ratio	RT	AREA	ratio					RT	AREA	ratio	RT	AREA	ratio	RT	AREA	ratio
Lipophilic compounds													Lipophilic compounds													Lipophilic compounds
C20-ol (Arachidyl alcohol)	00:08:29.010000	121007	0.0231289	00:08:29.160000	76518	0.0196572	00:08:29.340000	63876	0.0177685				C20-ol (Arachidyl alcohol)	00:08:34.100000	112477	0.0170145	00:08:34.630000	156627	0.0214688	00:08:30.010000	63817	0.0219532				C20-ol (Arachidyl alcohol)	00:08:29.130000	81807	0.0226972	00:08:29	62772	0.0195903	00:08:28.960000	69071	0.0190616
C21-ol (Heneicosanol)	00:09:17.060000	26547	0.00507411	00:09:16.880000	10921	0.00280557	00:09:17.410000	13100	0.00364404				C21-ol (Heneicosanol)	00:09:20.750000	28601	0.00432649	00:09:21.320000	48979	0.00671352	00:09:17.910000	13639	0.00469184				C21-ol (Heneicosanol)	00:09:17.080000	11602	0.00321895	00:09:17.270000	15414	0.0048105	00:09:16.700000	15039	0.00415034
C22-ol (Docosanol)	00:10:03.480000	92414	0.0176637	00:10:03.320000	72149	0.0185348	00:10:03.530000	60585	0.016853				C22-ol (Docosanol)	00:10:06.440000	169459	0.0256342	00:10:07.300000	270023	0.0370119	00:10:04.500000	72840	0.0250571				C22-ol (Docosanol)	00:10:03.900000	56752	0.0157457	00:10:03.550000	46200	0.0144184	00:10:03.130000	48076	0.0132676
C23-ol (Tricosanol)	00:10:48.370000	18880	0.00360866	00:10:48.810000	12566	0.00322816	00:10:48.900000	12026	0.00334529				C23-ol (Tricosanol)	00:10:51.400000	42854	0.00648256	00:10:51.990000	170935	0.0234299	00:10:49.880000	10402	0.00357831				C23-ol (Tricosanol)	00:10:48.750000	11571	0.00321035	00:10:48.380000	10229	0.00319233	00:10:48.390000	5462.1	0.00150739
C24-ol (Tetracosanol)	00:11:31.420000	121698	0.023261	00:11:31.400000	88865	0.0228291	00:11:31.350000	70368	0.0195744				C24-ol (Tetracosanol)	00:11:33.370000	199298	0.030148	00:11:34.270000	279961	0.0383741	00:11:32.400000	118134	0.0406383				C24-ol (Tetracosanol)	00:11:31.750000	64558	0.0179115	00:11:31.270000	54991	0.017162	00:11:31.260000	66644	0.0183919
δ-Tocopherol	00:12:38.260000	19076332	3.64619	00:12:38.260000	15719168	4.0382	00:12:38.450000	13396974	3.72665				δ-Tocopherol	00:12:40.200000	18722037	2.8321	00:12:40.900000	22883706	3.13665	00:12:39.240000	10364371	3.56537				δ-Tocopherol	00:12:38.550000	11301386	3.13555	00:12:38.350000	9872380	3.08104	00:12:38.200000	10999147	3.03545
Cholestane	00:12:38.400000	5231853	1	00:12:38.400000	3892614	1	00:12:38.500000	3594907	1				Cholestane	00:12:40.260000	6610665	1	00:12:41.050000	7295577	1	00:12:39.290000	2906959	1				Cholestane	00:12:38.600000	3604280	1	00:12:38.400000	3204238	1	00:12:38.360000	3623559	1
C26-ol (Hexacosanol)	00:12:52.910000	261323	0.0499485	00:12:53.120000	194799	0.0500432	00:12:53	166321	0.0462657				C26-ol (Hexacosanol)	00:12:54.790000	232882	0.0352282	00:12:55.330000	320413	0.0439188	00:12:54.060000	119686	0.0411722				C26-ol (Hexacosanol)	00:12:53.250000	148950	0.0413259	00:12:53.050000	143234	0.0447014	00:12:52.950000	145473	0.0401464
β-Tocopherol	00:13:13.350000	3632304	0.694267	00:13:13.450000	2756639	0.708172	00:13:13.550000	2256522	0.6277				β-Tocopherol	00:13:15.140000	6432275	0.973015	00:13:15.970000	6252247	0.856991	00:13:14.370000	3769617	1.29676				β-Tocopherol	00:13:13.500000	3143549	0.872171	00:13:13.450000	2798543	0.873388	00:13:13.250000	2980017	0.822401
γ-Tocopherol	00:13:18.920000	112035518	21.4141	00:13:18.950000	103584965	26.6106	00:13:18.950000	84332266	23.4588				γ-Tocopherol	00:13:21	168985481	25.5626	00:13:21.740000	170148233	23.3221	00:13:19.910000	82234033	28.2887				γ-Tocopherol	00:13:19.200000	100496374	27.8825	00:13:19	83191586	25.963	00:13:18.750000	90350279	24.9341
C27-ol (Heptacosanol)	00:13:33.170000	63376	0.0121135	00:13:33.600000	39389	0.0101189	00:13:33.510000	34356	0.00955685				C27-ol (Heptacosanol)	00:13:35.230000	48542	0.00734298	00:13:35.970000	156808	0.0214936	00:13:34.430000	26562	0.00913738				C27-ol (Heptacosanol)	00:13:33.530000	39835	0.0110521	00:13:33.350000	39095	0.012201	00:13:33.290000	43524	0.0120114
C28-ol (Octacosanol)	00:14:18.220000	250393	0.0478593	00:14:18.270000	188029	0.048304	00:14:18.120000	162203	0.0451202				C28-ol (Octacosanol)	00:14:20.370000	239998	0.0363047	00:14:20.990000	330736	0.0453338	00:14:19.480000	140873	0.0484606				C28-ol (Octacosanol)	00:14:18.530000	173880	0.0482426	00:14:18.330000	163376	0.0509875	00:14:18.110000	170512	0.0470565
α-Tocopherol	00:14:24.150000	12132132	2.3189	00:14:24.250000	10872909	2.79322	00:14:24.350000	9078999	2.52552				α-Tocopherol	00:14:26.150000	30048853	4.54551	00:14:27.020000	18527741	2.53959	00:14:25.550000	15688830	5.39699				α-Tocopherol	00:14:24.400000	17101632	4.74481	00:14:24.300000	14857504	4.63683	00:14:24.050000	17558948	4.84577
Cholesterol	00:14:37.370000	253600	0.0484723	00:14:37.520000	190298	0.0488869	00:14:37.450000	162666	0.045249				Cholesterol	00:14:39.500000	325655	0.0492621	00:14:40.090000	247457	0.0339188	00:14:38.930000	118039	0.0406057				Cholesterol	00:14:37.680000	131261	0.0364181	00:14:37.670000	117745	0.0367466	00:14:37.410000	132367	0.0365296
Brassicasterol	00:14:57.780000	168501	0.0322068	00:14:57.850000	140404	0.0360693	00:14:57.890000	111017	0.0308817				Brassicasterol	00:14:59.880000	130204	0.0196961	00:15:00.020000	116103	0.0159142	00:14:59.210000	76132	0.0261896				Brassicasterol	00:14:58.170000	108621	0.0301367	00:14:58.020000	110861	0.0345982	00:14:57.780000	125631	0.0346706
Campesterol	00:15:37.200000	24750636	4.73076	00:15:37.300000	19157423	4.92148	00:15:37.350000	17674285	4.91648				Campesterol	00:15:39.240000	18240807	2.7593	00:15:39.830000	17406437	2.38589	00:15:37.600000	9320218	3.20617				Campesterol	00:15:37.450000	13074096	3.62738	00:15:37.050000	11372438	3.54919	00:15:36.850000	12640213	3.48834
Stigmasterol	00:15:50.300000	10674014	2.0402	00:15:50.250000	8332179	2.14051	00:15:50.450000	7190662	2.00024				Stigmasterol	00:15:52.700000	8962158	1.35571	00:15:53.570000	9402192	1.28875	00:15:51.200000	4308535	1.48215				Stigmasterol	00:15:51	7672780	2.1288	00:15:50.550000	6889406	2.15009	00:15:50.400000	7457093	2.05795
C30-ol (Triacontanol)	00:16:07.520000	394868	0.0754738	00:16:07.690000	348387	0.0894995	00:16:07.550000	265995	0.0739922				C30-ol (Triacontanol)	00:16:10.550000	664747	0.100557	00:16:11.640000	841870	0.115395	00:16:09.520000	328537	0.113017				C30-ol (Triacontanol)	00:16:07.650000	273023	0.0757497	00:16:07.510000	266243	0.0830909	00:16:07.400000	273538	0.0754888
β-Sitosterol	00:16:32.350000	49629579	9.48604	00:16:32.150000	40034852	10.2848	00:16:32.750000	36790011	10.2339				β-Sitosterol	00:16:34.810000	37580200	5.68478	00:16:36.140000	34827107	4.77373	00:16:31.780000	19703388	6.77801				β-Sitosterol	00:16:32.750000	28123552	7.80282	00:16:32.500000	26584419	8.29664	00:16:32.100000	27842622	7.68378
β-Amyrin	00:16:55.300000	6518369	1.2459	00:16:55.430000	4878780	1.25334	00:16:55.750000	4362629	1.21356				β-Amyrin	00:16:58.100000	9100151	1.37659	00:16:59.300000	9141790	1.25306	00:16:56.710000	4705599	1.61874				β-Amyrin	00:16:55.900000	4190767	1.16272	00:16:55.550000	3944645	1.23107	00:16:55.350000	4064645	1.12173
α-Amyrin	00:17:26.510000	1694416	0.323865	00:17:26.480000	1295353	0.332772	00:17:26.830000	1160721	0.322879				α-Amyrin	00:17:29.270000	2134139	0.322833	00:17:30.530000	2477728	0.339621	00:17:28.320000	1195659	0.411309				α-Amyrin	00:17:26.800000	1187312	0.329417	00:17:26.690000	1094503	0.34158	00:17:26.360000	1146046	0.316276
Compound	DP-2-1			DP-2-2			DP-2-3						Compound	DP-2-1			DP-2-2			DP-2-3						Compound	DP-2-1			DP-2-2			DP-2-3
	RT	AREA	ratio	RT	AREA	ratio	RT	AREA	ratio					RT	AREA	ratio	RT	AREA	ratio	RT	AREA	ratio					RT	AREA	ratio	RT	AREA	ratio	RT	AREA	ratio
Lipophilic compounds													Lipophilic compounds													Lipophilic compounds
C20-ol (Arachidyl alcohol)	00:08:29.220000	84614	0.0164653	00:08:29.170000	73921	0.0186721	00:08:28.930000	55321	0.0147928				C20-ol (Arachidyl alcohol)	00:08:36.190000	177792	0.0521242	00:08:33.850000	148686	0.0307539	00:08:30.010000	147884	0.0416773				C20-ol (Arachidyl alcohol)	00:08:28.930000	99871	0.0286763	00:08:29	8763.3	0.0309536	00:08:28.980000	78096	0.0237596
C21-ol (Heneicosanol)	00:09:17.220000	18922	0.00368209	00:09:17.050000	15361	0.00388011	00:09:17.190000	12152	0.00324943				C21-ol (Heneicosanol)	00:09:21.930000	42141	0.0123547	00:09:20.570000	46405	0.0095983	00:09:18.210000	27685	0.00780231				C21-ol (Heneicosanol)	00:09:17.270000	16681	0.00478967	00:09:17.090000	2139.5	0.00755711	00:09:16.950000	14972	0.00455502
C22-ol (Docosanol)	00:10:03.410000	67263	0.0130889	00:10:03.790000	51287	0.0129548	00:10:03.730000	44829	0.0119872				C22-ol (Docosanol)	00:10:07.660000	177659	0.0520852	00:10:06.500000	174655	0.0361252	00:10:04.480000	126147	0.0355513				C22-ol (Docosanol)	00:10:03.400000	65014	0.0186677	00:10:03.460000	3706.7	0.0130927	00:10:03.340000	52657	0.0160201
C23-ol (Tricosanol)	00:10:48.370000	18803	0.00365894	00:10:48.320000	10432	0.00263507	00:10:48.500000	11754	0.003143				C23-ol (Tricosanol)	00:10:52.660000	29315	0.00859443	00:10:51.300000	24410	0.00504891	00:10:49.660000	11972	0.003374				C23-ol (Tricosanol)	00:10:48.600000	13768	0.00395325	00:10:48.890000	2987.3	0.0105517	00:10:48.500000	6083	0.00185067
C24-ol (Tetracosanol)	00:11:31.250000	108035	0.0210229	00:11:31.460000	75829	0.019154	00:11:31.410000	63183	0.0168951				C24-ol (Tetracosanol)	00:11:34.180000	174040	0.0510242	00:11:33.400000	175224	0.0362429	00:11:32.440000	167794	0.0472885				C24-ol (Tetracosanol)	00:11:31.490000	88728	0.0254767	00:11:31.700000	8744	0.0308854	00:11:31.260000	81399	0.0247645
δ-Tocopherol	00:12:38.230000	16640634	3.23815	00:12:38.220000	15228352	3.8466	00:12:38.500000	13425161	3.58987				δ-Tocopherol	00:12:40.800000	11513359	3.37543	00:12:40.230000	15356325	3.17627	00:12:39.320000	16544520	4.66265				δ-Tocopherol	00:12:38.400000	10033771	2.88103	00:12:38.600000	646774	2.28452	00:12:38.130000	9378452	2.85326
Cholestane	00:12:38.400000	5138927	1	00:12:38.450000	3958911	1	00:12:38.530000	3739734	1				Cholestane	00:12:40.910000	3410932	1	00:12:40.290000	4834709	1	00:12:39.400000	3548307	1				Cholestane	00:12:38.450000	3482706	1	00:12:38.630000	283111	1	00:12:38.200000	3286924	1
C26-ol (Hexacosanol)	00:12:53.180000	119561	0.0232658	00:12:53.090000	91105	0.0230126	00:12:53.050000	77532	0.020732				C26-ol (Hexacosanol)	00:12:55.350000	72622	0.021291	00:12:54.750000	109835	0.022718	00:12:54.060000	105252	0.0296626				C26-ol (Hexacosanol)	00:12:53.050000	99804	0.028657	00:12:53.100000	6696	0.0236515	00:12:52.880000	82585	0.0251253
β-Tocopherol	00:13:13.450000	2684526	0.52239	00:13:13.550000	2266674	0.57255	00:13:13.450000	1998446	0.534382				β-Tocopherol	00:13:15.570000	2731446	0.800792	00:13:15.250000	3892883	0.805195	00:13:14.600000	4555575	1.28387				β-Tocopherol	00:13:13.450000	1773922	0.509352	00:13:13.600000	129600	0.457771	00:13:13.150000	1547514	0.470809
γ-Tocopherol	00:13:18.850000	108216832	21.0583	00:13:19	104630839	26.4292	00:13:19.050000	91895037	24.5726				γ-Tocopherol	00:13:21.250000	125854250	36.8973	00:13:21.350000	195003817	40.3341	00:13:20.140000	137055171	38.6255				γ-Tocopherol	00:13:19	88659308	25.457	00:13:19.250000	6460206	22.8186	00:13:18.700000	77428372	23.5565
C27-ol (Heptacosanol)	00:13:33.460000	35517	0.00691136	00:13:33.340000	23834	0.00602034	00:13:33.040000	23249	0.00621675				C27-ol (Heptacosanol)	00:13:35.010000	17608	0.00516223	00:13:34.860000	29540	0.00610999	00:13:34.700000	21973	0.00619253				C27-ol (Heptacosanol)	00:13:33.020000	22050	0.00633128	00:13:34.090000	2775	0.00980181	00:13:33.050000	22424	0.00682218
C28-ol (Octacosanol)	00:14:18.120000	68290	0.0132888	00:14:18.330000	56069	0.0141627	00:14:18.410000	42357	0.0113262				C28-ol (Octacosanol)	00:14:20.760000	39968	0.0117176	00:14:20.080000	80055	0.0165584	00:14:19.600000	80531	0.0226956				C28-ol (Octacosanol)	00:14:18.310000	66972	0.0192299	00:14:18.500000	7722.3	0.0272766	00:14:18.050000	70560	0.0214669
α-Tocopherol	00:14:24.100000	9310802	1.81182	00:14:24.150000	8531454	2.155	00:14:24.250000	7535849	2.01508				α-Tocopherol	00:14:26.700000	18142931	5.31905	00:14:26.350000	37701334	7.79806	00:14:25.620000	25773017	7.26347				α-Tocopherol	00:14:24.300000	7881725	2.2631	00:14:24.250000	549925	1.94244	00:14:23.950000	7555403	2.29862
Cholesterol	00:14:37.400000	293323	0.0570786	00:14:37.450000	238612	0.0602721	00:14:37.400000	196157	0.0524521				Cholesterol	00:14:39.970000	377793	0.110759	00:14:39.500000	611392	0.126459	00:14:38.890000	480153	0.135319				Cholesterol	00:14:37.960000	167791	0.0481783	00:14:37.900000	12435	0.0439227	00:14:37.350000	158270	0.0481514
Brassicasterol	00:14:57.480000	163385	0.0317936	00:14:57.870000	146736	0.0370647	00:14:57.940000	122318	0.0327077				Brassicasterol	00:14:59.930000	142805	0.0418669	00:14:59.960000	151423	0.03132	00:14:59.280000	156244	0.0440334				Brassicasterol	00:14:58.370000	137142	0.039378	00:14:58.490000	11092	0.039179	00:14:57.670000	146243	0.0444924
Campesterol	00:15:36.650000	18742759	3.64721	00:15:36.800000	15155153	3.82811	00:15:37.050000	14250389	3.81054				Campesterol	00:15:39.200000	14059015	4.12175	00:15:40.460000	28923597	5.98249	00:15:38.850000	19806548	5.58197				Campesterol	00:15:37.200000	12540540	3.6008	00:15:37	957444	3.38187	00:15:36.600000	10852910	3.30184
Stigmasterol	00:15:49.950000	8994247	1.75022	00:15:50.100000	7457682	1.88377	00:15:50.300000	6544640	1.75003				Stigmasterol	00:15:52.450000	5660336	1.65947	00:15:53.730000	12274758	2.53888	00:15:52.160000	8304013	2.34027				Stigmasterol	00:15:50.950000	8042172	2.30917	00:15:50.650000	553917	1.95654	00:15:50.150000	7092513	2.1578
C30-ol (Triacontanol)	00:16:07.080000	364163	0.0708636	00:16:07.570000	318562	0.0804671	00:16:07.350000	266382	0.0712302				C30-ol (Triacontanol)	00:16:10.480000	214346	0.0628409	00:16:10.830000	480450	0.0993752	00:16:09.660000	467953	0.131881				C30-ol (Triacontanol)	00:16:07.750000	389298	0.11178	00:16:07.460000	24850	0.0877748	00:16:07.050000	333749	0.101538
β-Sitosterol	00:16:31.050000	34924895	6.79615	00:16:31.500000	28474045	7.19239	00:16:31.750000	27684735	7.40286				β-Sitosterol	00:16:33.890000	26012474	7.62621	00:16:37.420000	61359358	12.6914	00:16:34.380000	39278842	11.0697				β-Sitosterol	00:16:31.900000	22731203	6.52688	00:16:31.300000	1560721	5.51275	00:16:30.950000	19620937	5.96939
β-Amyrin	00:16:54.940000	7706547	1.49964	00:16:55.150000	6077106	1.53504	00:16:55.550000	5406166	1.4456				β-Amyrin	00:16:58	4113559	1.20599	00:16:58.950000	9232580	1.90965	00:16:57.520000	6832767	1.92564				β-Amyrin	00:16:55.750000	4629457	1.32927	00:16:55.600000	332292	1.17372	00:16:55	4131916	1.25708
α-Amyrin	00:17:26.010000	2140710	0.416568	00:17:26.410000	1749111	0.441816	00:17:26.490000	1455479	0.389193				α-Amyrin	00:17:29.250000	2137667	0.626711	00:17:30.250000	4397032	0.909472	00:17:28.850000	3744959	1.05542				α-Amyrin	00:17:26.400000	1581682	0.454153	00:17:26.650000	124658	0.440315	00:17:26.060000	1395489	0.424558
Compound	PSN-1			PSN-2			PSN-3						Compound	PSN-1			PSN-2			PSN-3						Compound	PSN-1			PSN-2			PSN-3
	RT	AREA	ratio	RT	AREA	ratio	RT	AREA	ratio					RT	AREA	ratio	RT	AREA	ratio	RT	AREA	ratio					RT	AREA	ratio	RT	AREA	ratio	RT	AREA	ratio
Lipophilic compounds													Lipophilic compounds													Lipophilic compounds
C20-ol (Arachidyl alcohol)	00:08:29.060000	118733	0.0229823	00:08:29	104525	0.0241309	00:08:29.140000	76299	0.0202891				C20-ol (Arachidyl alcohol)	00:08:36.010000	173056	0.0535428	00:08:34.420000	208541	0.0295513	00:08:29.940000	151516	0.0475452				C20-ol (Arachidyl alcohol)	00:08:29	9898.4	0.033014	00:08:29.130000	122233	0.0350825	00:08:29.060000	117672	0.0335782
C21-ol (Heneicosanol)	00:09:17.160000	26902	0.00520724	00:09:17.120000	32751	0.00756097	00:09:17.420000	25093	0.00667262				C21-ol (Heneicosanol)	00:09:22.050000	45017	0.0139281	00:09:21.200000	87075	0.012339	00:09:18.210000	31800	0.00997873				C21-ol (Heneicosanol)	00:09:16.790000	2434	0.0081181	00:09:17.230000	26199	0.00751946	00:09:16.820000	18237	0.005204
C22-ol (Docosanol)	00:10:03.470000	128715	0.0249145	00:10:03.610000	103044	0.023789	00:10:03.560000	81935	0.0217878				C22-ol (Docosanol)	00:10:07.570000	250355	0.0774588	00:10:06.880000	349497	0.0495254	00:10:04.590000	173225	0.0543574				C22-ol (Docosanol)	00:10:03.770000	9241.4	0.0308227	00:10:03.760000	118180	0.0339192	00:10:03.390000	110834	0.0316269
C23-ol (Tricosanol)	00:10:48.560000	15712	0.00304127	00:10:48.670000	11739	0.00271009	00:10:48.670000	9686.6	0.00257582				C23-ol (Tricosanol)	00:10:52.510000	36680	0.0113486	00:10:51.910000	52301	0.00741131	00:10:49.910000	11210	0.00351766				C23-ol (Tricosanol)	00:10:48.450000	2616.7	0.00872745	00:10:48.690000	9850.2	0.00282714	00:10:48.770000	6181.1	0.0017638
C24-ol (Tetracosanol)	00:11:31.490000	145940	0.0282486	00:11:31.420000	131056	0.0302559	00:11:31.350000	90724	0.0241249				C24-ol (Tetracosanol)	00:11:33.940000	184375	0.0570449	00:11:33.740000	302678	0.042891	00:11:32.430000	190635	0.0598206				C24-ol (Tetracosanol)	00:11:31.430000	12232	0.0407973	00:11:31.410000	145372	0.0417237	00:11:31.320000	143275	0.0408841
δ-Tocopherol	00:12:38.200000	16096086	3.11561	00:12:38.400000	16100738	3.71705	00:12:38.410000	13229563	3.51795				δ-Tocopherol	00:12:40.500000	10486992	3.24463	00:12:40.450000	19888630	2.81832	00:12:39.340000	13004061	4.08063				δ-Tocopherol	00:12:38.500000	625479	2.08615	00:12:38.400000	7554868	2.16835	00:12:38.200000	8850121	2.52542
Cholestane	00:12:38.450000	5166269	1	00:12:38.440000	4331588	1	00:12:38.450000	3760593	1				Cholestane	00:12:40.620000	3232105	1	00:12:40.630000	7056919	1	00:12:39.380000	3186777	1				Cholestane	00:12:38.540000	299824	1	00:12:38.480000	3484160	1	00:12:38.300000	3504420	1
C26-ol (Hexacosanol)	00:12:52.940000	160385	0.0310446	00:12:53.130000	127908	0.0295291	00:12:53.100000	104069	0.0276736				C26-ol (Hexacosanol)	00:12:54.810000	72669	0.0224835	00:12:54.890000	151387	0.0214523	00:12:54.320000	95592	0.0299965				C26-ol (Hexacosanol)	00:12:53.260000	8801.3	0.0293549	00:12:53.120000	128500	0.0368812	00:12:52.960000	115357	0.0329176
β-Tocopherol	00:13:13.350000	1848592	0.35782	00:13:13.450000	1526008	0.352298	00:13:13.500000	1280384	0.340474				β-Tocopherol	00:13:15.380000	1533994	0.474611	00:13:15.470000	3160025	0.447791	00:13:14.500000	2364742	0.742048				β-Tocopherol	00:13:13.550000	96930	0.32329	00:13:13.400000	1101319	0.316093	00:13:13.250000	1121202	0.319939
γ-Tocopherol	00:13:18.950000	109601262	21.2148	00:13:19.050000	115566897	26.68	00:13:19.050000	92006243	24.4659				γ-Tocopherol	00:13:20.950000	104230666	32.2485	00:13:21.650000	203154498	28.788	00:13:20	113381273	35.5787				γ-Tocopherol	00:13:19.250000	7352550	24.5229	00:13:18.900000	78834705	22.6266	00:13:18.750000	86599262	24.7114
C27-ol (Heptacosanol)	00:13:33.500000	37205	0.00720152	00:13:33.370000	27626	0.0063778	00:13:33.110000	22620	0.00601501				C27-ol (Heptacosanol)	00:13:34.850000	15488	0.00479192	00:13:35.680000	37691	0.005341	00:13:34.650000	22361	0.00701681				C27-ol (Heptacosanol)	00:13:33.870000	3030.6	0.0101079	00:13:33.140000	21447	0.00615557	00:13:33.300000	23546	0.00671894
C28-ol (Octacosanol)	00:14:18.140000	111533	0.0215887	00:14:18.320000	101228	0.0233697	00:14:18.090000	79693	0.0211916				C28-ol (Octacosanol)	00:14:20.150000	52305	0.016183	00:14:20.590000	124717	0.017673	00:14:19.670000	81580	0.0255995				C28-ol (Octacosanol)	00:14:18.040000	6544.7	0.0218285	00:14:18.470000	89051	0.0255588	00:14:18.210000	87841	0.0250658
α-Tocopherol	00:14:24.100000	6458147	1.25006	00:14:24.150000	6146134	1.41891	00:14:24.150000	4838599	1.28666				α-Tocopherol	00:14:26.350000	8398440	2.59844	00:14:26.500000	20825591	2.95109	00:14:25.540000	11999122	3.76528				α-Tocopherol	00:14:24.300000	584050	1.94798	00:14:24.200000	6246082	1.79271	00:14:24	7440931	2.1233
Cholesterol	00:14:37.370000	193220	0.0374003	00:14:37.530000	164521	0.0379817	00:14:37.550000	139942	0.0372127				Cholesterol	00:14:39.490000	175914	0.0544271	00:14:39.850000	371505	0.0526441	00:14:39.020000	196028	0.0615129				Cholesterol	00:14:37.360000	9633.7	0.0321312	00:14:37.790000	116653	0.033481	00:14:37.450000	115825	0.0330511
Brassicasterol	00:14:57.880000	136324	0.0263873	00:14:57.890000	115619	0.0266921	00:14:57.820000	99709	0.0265142				Brassicasterol	00:14:59.560000	74749	0.023127	00:15:00.200000	152956	0.0216746	00:14:59.420000	107468	0.0337231				Brassicasterol	00:14:58.550000	8045.4	0.0268337	00:14:58.110000	110750	0.0317867	00:14:57.420000	103672	0.0295832
Campesterol	00:15:36.650000	18840078	3.64675	00:15:37	15961858	3.68499	00:15:37	14212043	3.7792				Campesterol	00:15:38.400000	10778019	3.33467	00:15:41.200000	27765477	3.9345	00:15:38.190000	14600793	4.58168				Campesterol	00:15:37.050000	973173	3.24581	00:15:37.050000	10588148	3.03894	00:15:36.650000	10672448	3.04542
Stigmasterol	00:15:50.150000	9872827	1.91102	00:15:50.400000	8454301	1.95178	00:15:50.450000	7176311	1.90829				Stigmasterol	00:15:51.850000	5131757	1.58774	00:15:54.800000	14589371	2.06739	00:15:51.900000	7172078	2.25057				Stigmasterol	00:15:50.850000	655352	2.18579	00:15:50.750000	8113818	2.32877	00:15:50.450000	7968011	2.2737
C30-ol (Triacontanol)	00:16:07.450000	672573	0.130185	00:16:07.650000	643365	0.148529	00:16:07.600000	528175	0.14045				C30-ol (Triacontanol)	00:16:09.770000	288926	0.0893925	00:16:11.620000	851809	0.120706	00:16:09.620000	496686	0.155858				C30-ol (Triacontanol)	00:16:07.990000	25990	0.0866842	00:16:07.700000	367377	0.105442	00:16:07.250000	356513	0.101732
β-Sitosterol	00:16:31.550000	40412878	7.82245	00:16:32.200000	36122250	8.33926	00:16:32.390000	33394222	8.88004				β-Sitosterol	00:16:32.470000	20041140	6.20065	00:16:38.150000	58887836	8.34469	00:16:33.010000	28096131	8.81647				β-Sitosterol	00:16:32.350000	2084456	6.95227	00:16:32.300000	26972534	7.74147	00:16:31.900000	25325930	7.22685
β-Amyrin	00:16:55.100000	5536571	1.07168	00:16:55.550000	4610238	1.06433	00:16:55.600000	3993116	1.06183				β-Amyrin	00:16:57.400000	2571499	0.795611	00:16:59.450000	8106179	1.14869	00:16:57.250000	3863634	1.2124				β-Amyrin	00:16:55.880000	255481	0.852103	00:16:55.520000	2941013	0.84411	00:16:55.150000	2921257	0.833592
α-Amyrin	00:17:26.290000	2152521	0.416649	00:17:26.690000	1873310	0.432476	00:17:26.650000	1553063	0.412984				α-Amyrin	00:17:28.790000	1216754	0.376459	00:17:30.520000	4171495	0.591121	00:17:28.480000	2203239	0.691369				α-Amyrin	00:17:26.690000	111040	0.370351	00:17:26.630000	1488511	0.427222	00:17:26.300000	1487911	0.424581
Compound	PW-1			PW-2			PW-3						Compound	PW-1			PW-2			PW-3						Compound	PW-1			PW-2			PW-3
	RT	AREA	ratio	RT	AREA	ratio	RT	AREA	ratio					RT	AREA	ratio	RT	AREA	ratio	RT	AREA	ratio					RT	AREA	ratio	RT	AREA	ratio	RT	AREA	ratio
Lipophilic compounds													Lipophilic compounds													Lipophilic compounds
C20-ol (Arachidyl alcohol)	00:08:29.110000	113351	0.0226299	00:08:29.020000	84446	0.0213808	00:08:29.380000	109750	0.026052				C20-ol (Arachidyl alcohol)	00:08:33.940000	205290	0.0351414	00:08:33.720000	152233	0.02875	00:08:34.680000	236875	0.029938				C20-ol (Arachidyl alcohol)	00:08:29.190000	96135	0.0269331	00:08:28.790000	87598	0.0241758	00:08:28.970000	81896	0.0230603
C21-ol (Heneicosanol)	00:09:17.360000	35797	0.00714666	00:09:16.880000	25949	0.00656999	00:09:17.260000	25529	0.00605997				C21-ol (Heneicosanol)	00:09:20.750000	76924	0.0131678	00:09:20.670000	65272	0.012327	00:09:21.260000	88300	0.01116				C21-ol (Heneicosanol)	00:09:17.140000	14935	0.00418417	00:09:17.300000	17982	0.00496278	00:09:16.890000	15623	0.00439912
C22-ol (Docosanol)	00:10:03.640000	85731	0.0171157	00:10:03.500000	76403	0.0193444	00:10:03.550000	91056	0.0216145				C22-ol (Docosanol)	00:10:06.520000	388614	0.0665226	00:10:06.430000	255583	0.0482682	00:10:07.040000	397493	0.0502381				C22-ol (Docosanol)	00:10:03.610000	73280	0.02053	00:10:03.360000	60815	0.0167841	00:10:03.440000	59766	0.0168289
C23-ol (Tricosanol)	00:10:48.610000	18532	0.00369981	00:10:48.730000	15977	0.00404519	00:10:48.600000	15325	0.00363779				C23-ol (Tricosanol)	00:10:51.470000	47082	0.00805945	00:10:51.290000	43765	0.00826525	00:10:51.790000	72330	0.0091416				C23-ol (Tricosanol)	00:10:48.890000	9274.2	0.00259825	00:10:48.930000	7092.3	0.00195737	00:10:48.530000	6359.1	0.00179059
C24-ol (Tetracosanol)	00:11:31.290000	97110	0.0193874	00:11:31.460000	88130	0.0223135	00:11:31.510000	105364	0.0250109				C24-ol (Tetracosanol)	00:11:33.640000	293641	0.0502652	00:11:33.310000	205072	0.0387289	00:11:33.720000	282631	0.035721				C24-ol (Tetracosanol)	00:11:31.450000	91806	0.0257203	00:11:31.440000	77118	0.0212835	00:11:31.420000	93123	0.0262215
δ-Tocopherol	00:12:38.290000	13352295	2.66571	00:12:38.350000	12055655	3.05235	00:12:38.450000	13709516	3.25431				δ-Tocopherol	00:12:40.250000	14544621	2.48973	00:12:39.950000	12754737	2.4088	00:12:40.510000	18089328	2.28626				δ-Tocopherol	00:12:38.450000	11376849	3.18732	00:12:38.350000	10329587	2.85082	00:12:38.200000	10731177	3.02168
Cholestane	00:12:38.350000	5008912	1	00:12:38.450000	3949626	1	00:12:38.500000	4212728	1				Cholestane	00:12:40.420000	5841835	1	00:12:40.050000	5295059	1	00:12:40.670000	7912184	1				Cholestane	00:12:38.500000	3569404	1	00:12:38.560000	3623374	1	00:12:38.360000	3551392	1
C26-ol (Hexacosanol)	00:12:53.070000	111866	0.0223334	00:12:53.240000	103511	0.0262078	00:12:53.300000	128251	0.0304437				C26-ol (Hexacosanol)	00:12:54.790000	164257	0.0281174	00:12:54.610000	112845	0.0213114	00:12:54.860000	158262	0.0200023				C26-ol (Hexacosanol)	00:12:53.050000	131118	0.0367339	00:12:52.930000	106637	0.0294303	00:12:52.900000	125234	0.0352634
β-Tocopherol	00:13:13.350000	4229324	0.84436	00:13:13.550000	3407859	0.862831	00:13:13.550000	4062749	0.964399				β-Tocopherol	00:13:15.150000	5538710	0.948111	00:13:15.060000	4462738	0.842812	00:13:15.510000	6076333	0.767972				β-Tocopherol	00:13:13.500000	3992728	1.1186	00:13:13.400000	3844856	1.06113	00:13:13.250000	3953884	1.11333
γ-Tocopherol	00:13:19	102443032	20.4522	00:13:18.900000	85795834	21.7225	00:13:19	100133985	23.7694				γ-Tocopherol	00:13:21.100000	197529286	33.8129	00:13:20.950000	151731751	28.6553	00:13:21.650000	275445010	34.8128				γ-Tocopherol	00:13:19.150000	103219651	28.9179	00:13:19.050000	90153075	24.881	00:13:18.800000	89809047	25.2884
C27-ol (Heptacosanol)	00:13:33.320000	34243	0.00683641	00:13:33.240000	25771	0.00652492	00:13:33.630000	32878	0.00780444				C27-ol (Heptacosanol)	00:13:35.080000	50690	0.00867707	00:13:35.200000	37517	0.00708528	00:13:35.090000	58518	0.00739594				C27-ol (Heptacosanol)	00:13:33.350000	38819	0.0108755	00:13:33.170000	15926	0.00439535	00:13:33.180000	33512	0.0094363
C28-ol (Octacosanol)	00:14:18.120000	92553	0.0184777	00:14:18.550000	83575	0.0211602	00:14:18.590000	106575	0.0252983				C28-ol (Octacosanol)	00:14:20.280000	146121	0.0250129	00:14:19.930000	105567	0.0199369	00:14:20.370000	158491	0.0200313				C28-ol (Octacosanol)	00:14:18.450000	123596	0.0346265	00:14:18.200000	103985	0.0286984	00:14:18.100000	118650	0.0334094
α-Tocopherol	00:14:24.150000	13708900	2.7369	00:14:24.250000	12191453	3.08674	00:14:24.250000	13339739	3.16653				α-Tocopherol	00:14:26.500000	44099814	7.54897	00:14:26.050000	28774672	5.43425	00:14:26.660000	61982029	7.83374				α-Tocopherol	00:14:24.350000	19898347	5.5747	00:14:24.250000	16920584	4.66984	00:14:24.150000	18218061	5.12984
Cholesterol	00:14:37.340000	198345	0.0395984	00:14:37.670000	159934	0.0404935	00:14:37.530000	176856	0.0419813				Cholesterol	00:14:39.450000	414308	0.0709209	00:14:39.350000	324386	0.061262	00:14:39.690000	497169	0.0628359				Cholesterol	00:14:37.650000	123589	0.0346245	00:14:37.740000	108025	0.0298134	00:14:37.320000	114459	0.0322293
Brassicasterol	00:14:57.720000	168541	0.0336482	00:14:57.830000	135037	0.0341898	00:14:58.040000	158081	0.0375246				Brassicasterol	00:15:00.070000	163257	0.0279462	00:14:59.950000	146647	0.0276951	00:15:00	168749	0.0213277				Brassicasterol	00:14:57.960000	115954	0.0324855	00:14:57.940000	115295	0.0318198	00:14:57.510000	124265	0.0349905
Campesterol	00:15:36.750000	20224955	4.03779	00:15:36.900000	16202006	4.10216	00:15:37.400000	18558125	4.40525				Campesterol	00:15:40	25768223	4.41098	00:15:39.700000	20442637	3.8607	00:15:41.010000	33697553	4.25894				Campesterol	00:15:37.350000	14141718	3.96193	00:15:37.200000	13430119	3.70652	00:15:36.950000	12917982	3.63744
Stigmasterol	00:15:50.300000	11382946	2.27254	00:15:50.500000	9350239	2.36737	00:15:50.950000	10781122	2.55918				Stigmasterol	00:15:53.450000	12341260	2.11257	00:15:53	9477670	1.78991	00:15:54.440000	16375997	2.06972				Stigmasterol	00:15:51.050000	8927739	2.50118	00:15:51	8026583	2.21522	00:15:50.400000	8094876	2.27935
C30-ol (Triacontanol)	00:16:07.650000	336350	0.0671503	00:16:07.490000	239831	0.0607225	00:16:07.650000	323686	0.0768352				C30-ol (Triacontanol)	00:16:10.800000	658260	0.11268	00:16:10.230000	525137	0.0991749	00:16:11.520000	601144	0.075977				C30-ol (Triacontanol)	00:16:08.010000	375345	0.105156	00:16:07.650000	302295	0.0834291	00:16:07.350000	352058	0.0991324
β-Sitosterol	00:16:31.750000	41097894	8.20495	00:16:32.070000	34058886	8.62332	00:16:32.800000	38298658	9.09118				β-Sitosterol	00:16:36.480000	47940766	8.20646	00:16:35.640000	44590248	8.42111	00:16:38.200000	67775404	8.56595				β-Sitosterol	00:16:32.600000	27711565	7.76364	00:16:32.450000	27540176	7.6007	00:16:31.900000	25615440	7.21279
β-Amyrin	00:16:55.150000	4787114	0.955719	00:16:55.310000	3834801	0.970928	00:16:55.850000	4260411	1.01132				β-Amyrin	00:16:58.410000	6463867	1.10648	00:16:58.250000	4707995	0.88913	00:16:59.660000	8106621	1.02457				β-Amyrin	00:16:55.750000	3327504	0.93223	00:16:55.750000	3058702	0.844159	00:16:55	3001488	0.845158
α-Amyrin	00:17:26.080000	1708569	0.341106	00:17:26.420000	1412637	0.357663	00:17:26.590000	1565215	0.371544				α-Amyrin	00:17:29.870000	3917841	0.670652	00:17:29.470000	3067236	0.579264	00:17:30.710000	4997120	0.631573				α-Amyrin	00:17:26.630000	1264470	0.354252	00:17:26.780000	1114409	0.307561	00:17:26.350000	1184406	0.333505
Compound	PfFAD3-1#10-1			PfFAD3-1#10-2			PfFAD3-1#10-3						Compound	PfFAD3-1#10-1			PfFAD3-1#10-2			PfFAD3-1#10-3						Compound	PfFAD3-1#10-1			PfFAD3-1#10-2			PfFAD3-1#10-3
	RT	AREA	ratio	RT	AREA	ratio	RT	AREA	ratio					RT	AREA	ratio	RT	AREA	ratio	RT	AREA	ratio					RT	AREA	ratio	RT	AREA	ratio	RT	AREA	ratio
Lipophilic compounds													Lipophilic compounds													Lipophilic compounds
C20-ol (Arachidyl alcohol)	00:08:28.940000	86294	0.0272418	00:08:29.100000	86852	0.0234312	00:08:29.030000	84346	0.0211725				C20-ol (Arachidyl alcohol)	00:08:36.430000	256771	0.0232559	00:08:34.010000	178830	0.0212338	00:08:33.930000	138144	0.0248142				C20-ol (Arachidyl alcohol)	00:08:28.860000	76913	0.0243417	00:08:29.070000	80181	0.0236956	00:08:29.020000	80261	0.0222874
C21-ol (Heneicosanol)	00:09:17.200000	17724	0.00559521	00:09:16.880000	19748	0.00532767	00:09:17.350000	21060	0.00528648				C21-ol (Heneicosanol)	00:09:21.700000	115213	0.0104349	00:09:20.810000	69452	0.00824654	00:09:20.830000	50369	0.00904758				C21-ol (Heneicosanol)	00:09:17.240000	10458	0.00330979	00:09:16.920000	15896	0.00469769	00:09:17.320000	15302	0.00424916
C22-ol (Docosanol)	00:10:03.660000	61517	0.01942	00:10:03.630000	74040	0.0199747	00:10:03.640000	74351	0.0186636				C22-ol (Docosanol)	00:10:08.020000	578569	0.0524014	00:10:06.620000	277018	0.0328924	00:10:06.530000	198890	0.0357258				C22-ol (Docosanol)	00:10:03.540000	58081	0.0183817	00:10:03.560000	61829	0.0182721	00:10:03.230000	51808	0.0143864
C23-ol (Tricosanol)	00:10:49.030000	6632.5	0.00209378	00:10:48.850000	12198	0.00329081	00:10:48.400000	9387.8	0.00235652				C23-ol (Tricosanol)	00:10:52.590000	112167	0.010159	00:10:51.340000	58036	0.00689103	00:10:51.500000	41948	0.00753495				C23-ol (Tricosanol)	00:10:48.390000	9680.5	0.00306372	00:10:48.650000	11350	0.00335423	00:10:48.470000	5214.1	0.00144789
C24-ol (Tetracosanol)	00:11:31.590000	74453	0.0235037	00:11:31.150000	81695	0.0220399	00:11:31.230000	99422	0.0249569				C24-ol (Tetracosanol)	00:11:34.470000	426667	0.0386435	00:11:33.550000	291855	0.0346541	00:11:33.550000	197959	0.0355586				C24-ol (Tetracosanol)	00:11:31.480000	77046	0.0243838	00:11:31.450000	77618	0.0229382	00:11:31.200000	75099	0.020854
δ-Tocopherol	00:12:38.560000	12261806	3.87087	00:12:38.400000	11472595	3.09511	00:12:38.400000	13378042	3.35815				δ-Tocopherol	00:12:41.050000	38461616	3.48349	00:12:40.300000	28214925	3.35016	00:12:40.340000	17636897	3.16804				δ-Tocopherol	00:12:38.500000	12211597	3.86477	00:12:38.450000	12066745	3.56604	00:12:38.300000	11463581	3.18328
Cholestane	00:12:38.600000	3167711	1	00:12:38.550000	3706683	1	00:12:38.450000	3983750	1				Cholestane	00:12:41.550000	11041103	1	00:12:40.500000	8421958	1	00:12:40.530000	5567124	1				Cholestane	00:12:38.630000	3159718	1	00:12:38.490000	3383790	1	00:12:38.350000	3601182	1
C26-ol (Hexacosanol)	00:12:53.200000	188436	0.0594865	00:12:53.090000	173008	0.0466746	00:12:53	213179	0.0535121				C26-ol (Hexacosanol)	00:12:55.710000	448806	0.0406487	00:12:54.870000	312954	0.0371593	00:12:54.950000	228526	0.0410492				C26-ol (Hexacosanol)	00:12:53.160000	160631	0.0508371	00:12:53.200000	176678	0.0522131	00:12:52.940000	162472	0.0451163
β-Tocopherol	00:13:13.500000	2290773	0.723164	00:13:13.300000	2411642	0.65062	00:13:13.500000	2786661	0.699507				β-Tocopherol	00:13:16.230000	14036121	1.27126	00:13:15.350000	9047819	1.07431	00:13:15.430000	5570997	1.0007				β-Tocopherol	00:13:13.550000	3552329	1.12426	00:13:13.400000	3512757	1.03811	00:13:13.350000	3391967	0.941904
γ-Tocopherol	00:13:19.200000	100796505	31.82	00:13:18.750000	87630811	23.6413	00:13:19.100000	105799375	26.5577				γ-Tocopherol	00:13:22.800000	412871031	37.394	00:13:21.500000	309751747	36.7791	00:13:21.280000	191072720	34.3216				γ-Tocopherol	00:13:19.250000	126943258	40.1755	00:13:19.050000	108010881	31.9201	00:13:18.900000	108471887	30.1212
C27-ol (Heptacosanol)	00:13:33.470000	46913	0.0148097	00:13:33.310000	41512	0.0111992	00:13:33.300000	56642	0.0142183				C27-ol (Heptacosanol)	00:13:35.600000	157978	0.0143082	00:13:34.940000	92760	0.0110141	00:13:34.940000	60624	0.0108896				C27-ol (Heptacosanol)	00:13:33.350000	44312	0.014024	00:13:33.680000	43204	0.0127679	00:13:33.290000	43566	0.0120977
C28-ol (Octacosanol)	00:14:18.600000	199632	0.0630209	00:14:18.150000	184005	0.0496414	00:14:18.190000	232267	0.0583036				C28-ol (Octacosanol)	00:14:21.310000	608937	0.0551518	00:14:20.400000	351049	0.0416826	00:14:20.470000	203594	0.0365708				C28-ol (Octacosanol)	00:14:18.550000	191552	0.0606231	00:14:18.340000	208111	0.0615023	00:14:18.200000	199542	0.0554101
α-Tocopherol	00:14:24.400000	12634842	3.98863	00:14:24.150000	11886674	3.20682	00:14:24.200000	12721255	3.19329				α-Tocopherol	00:14:27.600000	88549841	8.02002	00:14:26.550000	67548680	8.02054	00:14:26.450000	37242636	6.68974				α-Tocopherol	00:14:24.500000	25360204	8.0261	00:14:24.400000	21596233	6.38226	00:14:24.200000	23969518	6.65601
Cholesterol	00:14:37.750000	142246	0.044905	00:14:37.630000	149092	0.0402225	00:14:37.760000	150115	0.0376818				Cholesterol	00:14:40.670000	816788	0.073977	00:14:39.670000	329820	0.0391619	00:14:39.370000	238837	0.0429013				Cholesterol	00:14:37.800000	132500	0.0419341	00:14:37.500000	136840	0.0404399	00:14:37.330000	127113	0.0352976
Brassicasterol	00:14:58.120000	83555	0.0263771	00:14:58	87525	0.0236128	00:14:58.340000	105858	0.0265725				Brassicasterol	00:15:00.820000	315305	0.0285574	00:15:00.160000	170914	0.0202939	00:15:00.060000	98501	0.0176933				Brassicasterol	00:14:58.320000	103163	0.0326494	00:14:58.120000	111244	0.0328756	00:14:57.760000	97008	0.0269378
Campesterol	00:15:37.550000	15176084	4.79087	00:15:37	15853569	4.27702	00:15:37.300000	18378112	4.61327				Campesterol	00:15:42.800000	32256739	2.92151	00:15:40.050000	23092796	2.74197	00:15:39.630000	20118811	3.61386				Campesterol	00:15:37.600000	14986294	4.74292	00:15:37.300000	13539354	4.00124	00:15:37.050000	14021801	3.89367
Stigmasterol	00:15:50.600000	5923900	1.87009	00:15:49.850000	6238858	1.68314	00:15:50.250000	7327381	1.83932				Stigmasterol	00:15:56.380000	16570237	1.50078	00:15:53.350000	11287667	1.34027	00:15:53.160000	10069150	1.80868				Stigmasterol	00:15:51.100000	7873110	2.49171	00:15:50.700000	7434851	2.1972	00:15:50.500000	7231974	2.00822
C30-ol (Triacontanol)	00:16:08.050000	365323	0.115327	00:16:07.840000	357957	0.0965707	00:16:07.900000	428069	0.107454				C30-ol (Triacontanol)	00:16:14.300000	1685876	0.152691	00:16:11.260000	1003448	0.119147	00:16:11.010000	628884	0.112964				C30-ol (Triacontanol)	00:16:07.900000	305506	0.0966877	00:16:08.060000	317054	0.0936979	00:16:07.450000	319517	0.0887256
β-Sitosterol	00:16:32.950000	32413266	10.2324	00:16:32.050000	35059206	9.45838	00:16:32.950000	40055814	10.0548				β-Sitosterol	00:16:41.820000	71663450	6.49061	00:16:36.510000	51731756	6.14249	00:16:36.040000	45198387	8.1188				β-Sitosterol	00:16:33.290000	33493520	10.6002	00:16:33	32621408	9.64049	00:16:32.800000	31604958	8.77627
β-Amyrin	00:16:56	6351865	2.00519	00:16:55.400000	7290459	1.96684	00:16:55.750000	8270163	2.07597				β-Amyrin	00:17:02.060000	32858491	2.97602	00:16:58.890000	19436313	2.30781	00:16:58.640000	15660903	2.8131				β-Amyrin	00:16:56.100000	6697207	2.11956	00:16:55.900000	6817902	2.01487	00:16:55.650000	6370488	1.769
α-Amyrin	00:17:27.100000	1206096	0.380747	00:17:26.490000	1308540	0.353022	00:17:26.920000	1505692	0.377958				α-Amyrin	00:17:32.840000	6645664	0.601902	00:17:30.220000	3776806	0.448447	00:17:30.120000	2847335	0.511455				α-Amyrin	00:17:27.160000	1371450	0.434042	00:17:26.890000	1470054	0.43444	00:17:26.650000	1413014	0.392375
Compound	PfFAD3-1#11-1			PfFAD3-1#11-2			PfFAD3-1#11-3						Compound	PfFAD3-1#11-1			PfFAD3-1#11-2			PfFAD3-1#11-3						Compound	PfFAD3-1#11-1			PfFAD3-1#11-2			PfFAD3-1#11-3
	RT	AREA	ratio	RT	AREA	ratio	RT	AREA	ratio					RT	AREA	ratio	RT	AREA	ratio	RT	AREA	ratio					RT	AREA	ratio	RT	AREA	ratio	RT	AREA	ratio
Lipophilic compounds													Lipophilic compounds													Lipophilic compounds
C20-ol (Arachidyl alcohol)	00:08:28.790000	91305	0.0198243	00:08:29.020000	130238	0.0251748	00:08:29.090000	105115	0.0242975				C20-ol (Arachidyl alcohol)	00:08:29.710000	75873	0.0193482	00:08:35.730000	278542	0.0159265	00:08:34.240000	141639	0.0191959				C20-ol (Arachidyl alcohol)	00:08:29.110000	90623	0.02464	00:08:29.280000	69631	0.0211791	00:08:28.980000	80328	0.0221774
C21-ol (Heneicosanol)	00:09:16.950000	27030	0.0058688	00:09:16.920000	32569	0.00629553	00:09:17.170000	25351	0.00585992				C21-ol (Heneicosanol)	00:09:17.670000	18273	0.00465977	00:09:22.430000	90588	0.00517964	00:09:20.960000	46844	0.00634863				C21-ol (Heneicosanol)	00:09:17.390000	17954	0.00488162	00:09:16.970000	16662	0.00506795	00:09:17.190000	18204	0.00502585
C22-ol (Docosanol)	00:10:03.520000	79475	0.0172558	00:10:03.590000	110984	0.021453	00:10:03.580000	92627	0.0214109				C22-ol (Docosanol)	00:10:04.060000	95820	0.0244349	00:10:07.630000	564216	0.0322608	00:10:06.900000	251584	0.0340964				C22-ol (Docosanol)	00:10:03.800000	61624	0.0167553	00:10:03.760000	50872	0.0154733	00:10:03.330000	46944	0.0129605
C23-ol (Tricosanol)	00:10:48.480000	17682	0.00383915	00:10:48.680000	19319	0.00373433	00:10:48.620000	18455	0.0042659				C23-ol (Tricosanol)	00:10:49.290000	16587	0.00422982	00:10:52.580000	99676	0.00569928	00:10:51.580000	57804	0.00783401				C23-ol (Tricosanol)	00:10:48.750000	11809	0.00321082	00:10:48.590000	9870.9	0.00300235	00:10:48.530000	9209.4	0.00254258
C24-ol (Tetracosanol)	00:11:31.410000	93375	0.0202738	00:11:31.530000	148793	0.0287614	00:11:31.370000	111699	0.0258194				C24-ol (Tetracosanol)	00:11:32.120000	140850	0.0359179	00:11:34.460000	472636	0.0270244	00:11:33.750000	261608	0.035455				C24-ol (Tetracosanol)	00:11:31.450000	75358	0.0204895	00:11:31.400000	66500	0.0202268	00:11:31.270000	67978	0.0187677
δ-Tocopherol	00:12:38.210000	14209155	3.08512	00:12:38.400000	17965391	3.47268	00:12:38.400000	15634258	3.61388				δ-Tocopherol	00:12:38.830000	13923962	3.55072	00:12:40.950000	56739988	3.24428	00:12:40.370000	21785439	2.95252				δ-Tocopherol	00:12:38.550000	12821631	3.48615	00:12:38.400000	11411628	3.47098	00:12:38.250000	11327270	3.12729
Cholestane	00:12:38.300000	4605708	1	00:12:38.470000	5173355	1	00:12:38.450000	4326169	1				Cholestane	00:12:38.980000	3921442	1	00:12:41.450000	17489240	1	00:12:40.690000	7378600	1				Cholestane	00:12:38.590000	3677878	1	00:12:38.520000	3287721	1	00:12:38.400000	3622072	1
C26-ol (Hexacosanol)	00:12:52.870000	214863	0.0466515	00:12:53.150000	293345	0.056703	00:12:53.050000	256360	0.059258				C26-ol (Hexacosanol)	00:12:53.470000	145358	0.0370675	00:12:55.560000	705073	0.0403147	00:12:55.040000	259445	0.0351618				C26-ol (Hexacosanol)	00:12:53.400000	171556	0.0466454	00:12:53.150000	152648	0.0464297	00:12:52.990000	145445	0.0401552
β-Tocopherol	00:13:13.280000	2357440	0.511852	00:13:13.550000	2939251	0.568152	00:13:13.550000	2421819	0.559807				β-Tocopherol	00:13:13.980000	3814282	0.972673	00:13:16.150000	14839304	0.848482	00:13:15.370000	6033050	0.817642				β-Tocopherol	00:13:13.600000	3744244	1.01804	00:13:13.400000	3382849	1.02893	00:13:13.400000	3427948	0.946405
γ-Tocopherol	00:13:18.850000	99483564	21.6001	00:13:19.100000	141553698	27.3621	00:13:19.150000	113755810	26.2948				γ-Tocopherol	00:13:19.610000	143400085	36.5682	00:13:22.700000	488676095	27.9415	00:13:21.580000	255414895	34.6156				γ-Tocopherol	00:13:19.350000	127650952	34.7078	00:13:19.100000	105188307	31.9943	00:13:18.850000	104137052	28.7507
C27-ol (Heptacosanol)	00:13:33.190000	45563	0.00989272	00:13:33.410000	79045	0.0152793	00:13:33.450000	62085	0.014351				C27-ol (Heptacosanol)	00:13:34.090000	39727	0.0101307	00:13:35.760000	216420	0.0123745	00:13:35.060000	68611	0.00929865				C27-ol (Heptacosanol)	00:13:33.290000	45930	0.0124882	00:13:33.250000	36784	0.0111883	00:13:33.360000	42016	0.0116
C28-ol (Octacosanol)	00:14:18.340000	248767	0.0540128	00:14:18.350000	357211	0.0690482	00:14:18.530000	282328	0.0652605				C28-ol (Octacosanol)	00:14:19.040000	161884	0.0412818	00:14:21.250000	858233	0.0490721	00:14:20.570000	287963	0.0390268				C28-ol (Octacosanol)	00:14:18.500000	209880	0.0570655	00:14:18.450000	181363	0.0551637	00:14:18.200000	188613	0.0520732
α-Tocopherol	00:14:24.050000	10807267	2.34649	00:14:24.250000	15785504	3.05131	00:14:24.300000	11345125	2.62244				α-Tocopherol	00:14:24.870000	27038377	6.89501	00:14:27.300000	87652989	5.01182	00:14:26.590000	46482945	6.2997				α-Tocopherol	00:14:24.650000	26158362	7.11235	00:14:24.350000	21981020	6.68579	00:14:24.150000	22149949	6.11527
Cholesterol	00:14:37.370000	207957	0.045152	00:14:37.680000	272648	0.0527024	00:14:37.900000	212181	0.0490459				Cholesterol	00:14:38.360000	131689	0.0335818	00:14:40.420000	758346	0.0433607	00:14:39.720000	283262	0.0383897				Cholesterol	00:14:37.880000	145897	0.0396688	00:14:37.760000	110644	0.0336537	00:14:37.230000	145016	0.0400368
Brassicasterol	00:14:57.500000	112433	0.0244117	00:14:58.010000	156234	0.0301997	00:14:57.830000	109909	0.0254056				Brassicasterol	00:14:58.090000	44442	0.0113331	00:15:01.110000	353668	0.020222	00:15:00.200000	119364	0.0161771				Brassicasterol	00:14:58.200000	108858	0.029598	00:14:57.960000	99941	0.0303983	00:14:57.780000	106863	0.0295033
Campesterol	00:15:37.050000	21212355	4.60567	00:15:37.400000	25297628	4.88998	00:15:37.700000	21034396	4.86213				Campesterol	00:15:37.070000	12142973	3.09656	00:15:42.400000	41130371	2.35175	00:15:39.970000	21641784	2.93305				Campesterol	00:15:37.850000	16359980	4.44821	00:15:37.350000	13079785	3.97837	00:15:37.050000	14744631	4.07077
Stigmasterol	00:15:49.950000	8906231	1.93374	00:15:50.500000	10577034	2.04452	00:15:50.650000	9079366	2.09871				Stigmasterol	00:15:50.310000	6034641	1.53888	00:15:55.900000	21741577	1.24314	00:15:53.370000	10950437	1.48408				Stigmasterol	00:15:51.050000	8066479	2.19324	00:15:50.500000	6630239	2.01667	00:15:50.350000	7285426	2.0114
C30-ol (Triacontanol)	00:16:07.460000	399960	0.0868401	00:16:07.920000	564849	0.109184	00:16:08.130000	461613	0.106702				C30-ol (Triacontanol)	00:16:08.370000	449753	0.114691	00:16:13.610000	2349670	0.134349	00:16:11.310000	739497	0.100222				C30-ol (Triacontanol)	00:16:08.070000	341011	0.0927195	00:16:07.710000	317789	0.0966594	00:16:07.450000	333462	0.0920639
β-Sitosterol	00:16:32.350000	47376291	10.2864	00:16:33.350000	56721512	10.9642	00:16:33.600000	46710547	10.7972				β-Sitosterol	00:16:31.730000	30162991	7.69181	00:16:41.160000	88160776	5.04086	00:16:36.640000	51500027	6.97965				β-Sitosterol	00:16:33.650000	33751726	9.17696	00:16:32.700000	30361236	9.23474	00:16:32.550000	31818010	8.78448
β-Amyrin	00:16:55.460000	9314732	2.02243	00:16:55.800000	10809721	2.0895	00:16:56.050000	8920472	2.06198				β-Amyrin	00:16:55.840000	9038539	2.3049	00:17:01.850000	42509438	2.43061	00:16:59.200000	21184651	2.87109				β-Amyrin	00:16:56.350000	7694011	2.09197	00:16:55.850000	6588969	2.00411	00:16:55.500000	7096715	1.9593
α-Amyrin	00:17:26.440000	1842825	0.400118	00:17:26.990000	2267599	0.438323	00:17:26.870000	1828752	0.422719				α-Amyrin	00:17:27.360000	1808781	0.461254	00:17:32.600000	8610818	0.492349	00:17:30.410000	3523398	0.477516				α-Amyrin	00:17:26.910000	1551659	0.42189	00:17:26.850000	1346716	0.40962	00:17:26.670000	1554501	0.429175
Compound	PfFAD3-1#12-1			PfFAD3-1#12-2			PfFAD3-1#12-3						Compound	PfFAD3-1#12-1			PfFAD3-1#12-2			PfFAD3-1#12-3						Compound	PfFAD3-1#12-1			PfFAD3-1#12-2			PfFAD3-1#12-3
	RT	AREA	ratio	RT	AREA	ratio	RT	AREA	ratio					RT	AREA	ratio	RT	AREA	ratio	RT	AREA	ratio					RT	AREA	ratio	RT	AREA	ratio	RT	AREA	ratio
Lipophilic compounds													Lipophilic compounds													Lipophilic compounds
C20-ol (Arachidyl alcohol)	00:08:29.190000	74433	0.022085	00:08:28.920000	100565	0.0202757	00:08:29.180000	62892	0.0142982				C20-ol (Arachidyl alcohol)	00:08:33.990000	120017	0.0208959	00:08:29.960000	62953	0.0252898	00:08:29.880000	64364	0.0204066				C20-ol (Arachidyl alcohol)	00:08:29.140000	69920	0.0200275	00:08:29.350000	71977	0.0212238	00:08:28.850000	77959	0.0226753
C21-ol (Heneicosanol)	00:09:17.130000	11896	0.00352966	00:09:17.150000	29958	0.00604006	00:09:17.450000	28029	0.00637227				C21-ol (Heneicosanol)	00:09:20.950000	32230	0.00561149	00:09:17.900000	16119	0.0064754	00:09:18.060000	14713	0.00466476				C21-ol (Heneicosanol)	00:09:17.110000	14911	0.00427102	00:09:17.210000	15379	0.0045348	00:09:17.100000	17154	0.00498945
C22-ol (Docosanol)	00:10:03.590000	42434	0.0125906	00:10:03.790000	101471	0.0204583	00:10:03.620000	77213	0.017554				C22-ol (Docosanol)	00:10:06.640000	197042	0.0343065	00:10:04.420000	62386	0.025062	00:10:04.550000	77864	0.0246868				C22-ol (Docosanol)	00:10:03.550000	60308	0.0172743	00:10:03.560000	49154	0.014494	00:10:03.310000	47634	0.0138549
C23-ol (Tricosanol)	00:10:48.490000	5980.5	0.00177447	00:10:48.940000	23065	0.00465031	00:10:48.820000	24000	0.0054563				C23-ol (Tricosanol)	00:10:51.460000	37835	0.00658737	00:10:49.800000	6502.5	0.00261221	00:10:49.320000	8149.9	0.00258393				C23-ol (Tricosanol)	00:10:48.650000	12070	0.00345726	00:10:48.100000	8932.4	0.00263389	00:10:48.300000	5578.2	0.00162249
C24-ol (Tetracosanol)	00:11:31.340000	56477	0.0167573	00:11:31.420000	127004	0.0256062	00:11:31.490000	79589	0.0180942				C24-ol (Tetracosanol)	00:11:33.410000	217062	0.0377922	00:11:32.310000	77752	0.0312349	00:11:32.250000	112154	0.0355585				C24-ol (Tetracosanol)	00:11:31.410000	74465	0.0213293	00:11:31.410000	63221	0.0186419	00:11:31.200000	62074	0.018055
δ-Tocopherol	00:12:38.550000	10643084	3.1579	00:12:38.400000	15373954	3.09966	00:12:38.450000	14126803	3.21167				δ-Tocopherol	00:12:40.140000	16250022	2.82926	00:12:39.270000	7623691	3.06262	00:12:39.280000	11502047	3.64673				δ-Tocopherol	00:12:38.400000	12889051	3.69187	00:12:38.300000	10883578	3.20923	00:12:38.250000	11329208	3.29524
Cholestane	00:12:38.630000	3370300	1	00:12:38.520000	4959884	1	00:12:38.500000	4398588	1				Cholestane	00:12:40.320000	5743568	1	00:12:39.320000	2489267	1	00:12:39.400000	3154073	1				Cholestane	00:12:38.450000	3491200	1	00:12:38.450000	3391332	1	00:12:38.320000	3438052	1
C26-ol (Hexacosanol)	00:12:53.180000	116330	0.0345162	00:12:53.260000	326908	0.0659104	00:12:53.040000	240190	0.0546062				C26-ol (Hexacosanol)	00:12:54.870000	210440	0.0366392	00:12:54.030000	87100	0.0349902	00:12:54.010000	120970	0.0383536				C26-ol (Hexacosanol)	00:12:53.250000	163453	0.0468186	00:12:53.050000	156356	0.0461046	00:12:52.950000	148890	0.0433065
β-Tocopherol	00:13:13.550000	2201563	0.653225	00:13:13.500000	2957434	0.596271	00:13:13.600000	2655687	0.603759				β-Tocopherol	00:13:15.210000	5684945	0.989793	00:13:14.380000	2576702	1.03512	00:13:14.380000	3716635	1.17836				β-Tocopherol	00:13:13.550000	3538453	1.01353	00:13:13.400000	3174667	0.936112	00:13:13.250000	3383358	0.984092
γ-Tocopherol	00:13:19.150000	97072441	28.8023	00:13:19.050000	131866850	26.5867	00:13:19.050000	118327184	26.9012				γ-Tocopherol	00:13:21.250000	211414701	36.8089	00:13:19.860000	73083622	29.3595	00:13:19.960000	103122889	32.6951				γ-Tocopherol	00:13:19.250000	115535350	33.0933	00:13:19	96316677	28.4008	00:13:18.850000	103067116	29.9783
C27-ol (Heptacosanol)	00:13:33.500000	26808	0.00795419	00:13:33.430000	79896	0.0161084	00:13:33.400000	60391	0.0137296				C27-ol (Heptacosanol)	00:13:35.070000	58673	0.0102154	00:13:34.620000	24578	0.00987359	00:13:34.350000	33614	0.0106573				C27-ol (Heptacosanol)	00:13:33.750000	36613	0.0104872	00:13:33.440000	36521	0.0107689	00:13:33.090000	32576	0.00947513
C28-ol (Octacosanol)	00:14:18.700000	128972	0.0382672	00:14:18.360000	357745	0.0721277	00:14:18.540000	276744	0.0629166				C28-ol (Octacosanol)	00:14:20.180000	233103	0.0405851	00:14:19.450000	103560	0.0416026	00:14:19.550000	138168	0.0438062				C28-ol (Octacosanol)	00:14:18.300000	174533	0.0499923	00:14:18.450000	166957	0.0492305	00:14:18.300000	170358	0.0495507
α-Tocopherol	00:14:24.450000	15065081	4.46995	00:14:24.300000	17797730	3.58834	00:14:24.250000	12930418	2.93967				α-Tocopherol	00:14:26.370000	51648641	8.99243	00:14:25.430000	14055225	5.64633	00:14:25.500000	18678479	5.92202				α-Tocopherol	00:14:24.400000	20556369	5.88805	00:14:24.250000	17313575	5.10524	00:14:24.200000	20264710	5.89424
Cholesterol	00:14:37.750000	133566	0.0396303	00:14:37.520000	192682	0.0388481	00:14:37.950000	154283	0.0350756				Cholesterol	00:14:39.410000	303374	0.0528198	00:14:38.870000	100308	0.0402962	00:14:38.870000	126865	0.0402226				Cholesterol	00:14:37.910000	151981	0.0435326	00:14:37.670000	130717	0.0385444	00:14:37.590000	134278	0.0390564
Brassicasterol	00:14:57.780000	91640	0.0271905	00:14:57.760000	116304	0.0234489	00:14:57.920000	119817	0.0272399				Brassicasterol	00:14:59.900000	92446	0.0160956	00:14:59.360000	46655	0.0187425	00:14:59.180000	66795	0.0211774				Brassicasterol	00:14:58.230000	94806	0.0271557	00:14:57.650000	89455	0.0263775	00:14:57.580000	98649	0.0286933
Campesterol	00:15:37.500000	13273688	3.93843	00:15:37.250000	22072528	4.45021	00:15:37.300000	18083982	4.11132				Campesterol	00:15:39.570000	17815407	3.1018	00:15:37.520000	7893662	3.17108	00:15:37.570000	9783310	3.1018				Campesterol	00:15:37.650000	15168143	4.34468	00:15:37.350000	13407935	3.95359	00:15:37.050000	14011823	4.07551
Stigmasterol	00:15:50.750000	6778142	2.01114	00:15:50.150000	8433548	1.70035	00:15:50.200000	7171908	1.6305				Stigmasterol	00:15:52.610000	8703333	1.51532	00:15:50.790000	3530299	1.41821	00:15:51.010000	4374940	1.38708				Stigmasterol	00:15:51	7602967	2.17775	00:15:50.650000	6981588	2.05866	00:15:50.400000	7062318	2.05416
C30-ol (Triacontanol)	00:16:07.650000	233105	0.0691645	00:16:07.750000	611427	0.123274	00:16:07.910000	521757	0.118619				C30-ol (Triacontanol)	00:16:10.800000	616627	0.10736	00:16:09.110000	294720	0.118396	00:16:09.310000	386722	0.12261				C30-ol (Triacontanol)	00:16:08.100000	293017	0.0839302	00:16:07.830000	272782	0.0804351	00:16:07.310000	272439	0.0792423
β-Sitosterol	00:16:32.600000	30451839	9.03535	00:16:32.700000	47567024	9.59035	00:16:32.850000	38271724	8.70091				β-Sitosterol	00:16:35.400000	41043807	7.14605	00:16:31.920000	18007642	7.23411	00:16:32.410000	21784805	6.90688				β-Sitosterol	00:16:33.300000	32193285	9.22127	00:16:32.610000	30301539	8.935	00:16:32.500000	30510767	8.87443
β-Amyrin	00:16:55.900000	5407436	1.60444	00:16:55.700000	10260288	2.06865	00:16:55.750000	8041482	1.8282				β-Amyrin	00:16:58.120000	14480848	2.52123	00:16:56.700000	6331797	2.54364	00:16:56.760000	7796615	2.47192				β-Amyrin	00:16:55.950000	7027371	2.01288	00:16:55.750000	6807573	2.00734	00:16:55.550000	6660686	1.93734
α-Amyrin	00:17:27	1149396	0.341037	00:17:26.470000	1897364	0.382542	00:17:27.010000	1554353	0.353375				α-Amyrin	00:17:29.620000	2812643	0.489703	00:17:28.130000	1283193	0.51549	00:17:28.420000	1599066	0.506984				α-Amyrin	00:17:27.400000	1419289	0.406533	00:17:26.670000	1445889	0.426348	00:17:26.680000	1426907	0.415034
													Compound	SP-1			SP-2			SP-3						Compound	SP-1			SP-2			SP-3
														RT	AREA	ratio	RT	AREA	ratio	RT	AREA	ratio					RT	AREA	ratio	RT	AREA	ratio	RT	AREA	ratio
													Lipophilic compounds													Lipophilic compounds
													C20-ol (Arachidyl alcohol)	00:08:34.200000	262227	0.0373713	00:08:33.830000	243348	0.0368579	00:08:33.770000	162728	0.0312759				C20-ol (Arachidyl alcohol)	00:08:29.230000	69107	0.0208346	00:08:28.760000	50051	0.0145563	00:08:28.900000	46933	0.0175565
													C21-ol (Heneicosanol)	00:09:20.980000	101259	0.0144309	00:09:21.050000	65462	0.009915	00:09:20.740000	53861	0.0103519				C21-ol (Heneicosanol)	00:09:17.170000	14331	0.00432055	00:09:16.940000	17472	0.00508136	00:09:16.940000	16489	0.00616812
													C22-ol (Docosanol)	00:10:06.750000	472395	0.0673235	00:10:06.510000	324343	0.0491256	00:10:06.330000	292697	0.0562556				C22-ol (Docosanol)	00:10:03.530000	89160	0.0268802	00:10:03.310000	62612	0.0182094	00:10:03.660000	51260	0.0191751
													C23-ol (Tricosanol)	00:10:51.590000	58789	0.00837832	00:10:51.410000	54911	0.00831692	00:10:51.690000	39585	0.00760814				C23-ol (Tricosanol)	00:10:48.900000	5625.2	0.0016959	00:10:48.820000	7129.9	0.00207358	00:10:48.200000	7102.4	0.00265683
													C24-ol (Tetracosanol)	00:11:33.580000	393798	0.0561222	00:11:33.320000	256099	0.0387892	00:11:33.280000	233460	0.0448704				C24-ol (Tetracosanol)	00:11:31.500000	104517	0.0315101	00:11:31.270000	97531	0.0283648	00:11:31.350000	68319	0.0255564
													δ-Tocopherol	00:12:40.400000	30043943	4.28172	00:12:40.120000	26445981	4.00556	00:12:40.210000	19441339	3.73658				δ-Tocopherol	00:12:38.450000	14209430	4.2839	00:12:38.200000	12478492	3.6291	00:12:38.250000	9800594	3.66616
													Cholestane	00:12:40.540000	7016797	1	00:12:40.200000	6602323	1	00:12:40.280000	5202982	1				Cholestane	00:12:38.510000	3316937	1	00:12:38.310000	3438450	1	00:12:38.290000	2673260	1
													C26-ol (Hexacosanol)	00:12:54.840000	201118	0.0286624	00:12:54.710000	155608	0.0235687	00:12:54.750000	116779	0.0224446				C26-ol (Hexacosanol)	00:12:52.930000	100138	0.0301899	00:12:52.900000	98679	0.0286987	00:12:52.910000	59052	0.0220899
													β-Tocopherol	00:13:15.440000	21043393	2.999	00:13:15.180000	17190209	2.60366	00:13:15.360000	12638800	2.42915				β-Tocopherol	00:13:13.600000	5219329	1.57354	00:13:13.250000	4667605	1.35747	00:13:13.250000	3476548	1.30049
													γ-Tocopherol	00:13:21.250000	202819275	28.9048	00:13:20.950000	168745858	25.5586	00:13:20.830000	138557208	26.6303				γ-Tocopherol	00:13:19.050000	89611722	27.0164	00:13:18.650000	74623794	21.7027	00:13:18.650000	55137030	20.6254
													C27-ol (Heptacosanol)	00:13:35.270000	38995	0.00555738	00:13:34.850000	51996	0.00787541	00:13:34.960000	31676	0.00608805				C27-ol (Heptacosanol)	00:13:33.560000	26690	0.00804658	00:13:32.980000	27399	0.00796842	00:13:33.210000	16376	0.00612585
													C28-ol (Octacosanol)	00:14:20.560000	131615	0.0187571	00:14:20.270000	112224	0.0169977	00:14:20.260000	86803	0.0166833				C28-ol (Octacosanol)	00:14:18.320000	63012	0.018997	00:14:18.040000	66253	0.0192683	00:14:18.050000	39598	0.0148126
													α-Tocopherol	00:14:26.700000	74794370	10.6593	00:14:26.540000	56732003	8.59273	00:14:26.430000	48932832	9.40477				α-Tocopherol	00:14:24.300000	17967893	5.41701	00:14:24	17147223	4.9869	00:14:24.050000	11491903	4.29883
													Cholesterol	00:14:39.640000	491455	0.0700398	00:14:39.450000	397911	0.0602683	00:14:39.140000	351014	0.067464				Cholesterol	00:14:37.430000	114123	0.0344061	00:14:37.400000	112454	0.0327049	00:14:37.270000	84636	0.0316602
													Brassicasterol	00:15:00.300000	270400	0.0385361	00:14:59.960000	205559	0.0311343	00:15:00	165631	0.0318339				Brassicasterol	00:14:58.200000	94143	0.0283825	00:14:57.710000	95483	0.0277692	00:14:57.760000	78547	0.0293825
													Campesterol	00:15:41.150000	37193467	5.30063	00:15:40.500000	30757159	4.65854	00:15:40.340000	29039066	5.58124				Campesterol	00:15:37.250000	13154009	3.96571	00:15:36.750000	10978940	3.19299	00:15:36.700000	9012196	3.37124
													Stigmasterol	00:15:54.400000	16137167	2.29979	00:15:53.650000	13060963	1.97824	00:15:53.420000	12287833	2.36169				Stigmasterol	00:15:50.800000	6865105	2.06971	00:15:50.250000	5917049	1.72085	00:15:50.100000	4880301	1.8256
													C30-ol (Triacontanol)	00:16:11.340000	836132	0.119161	00:16:10.940000	672993	0.101933	00:16:10.710000	436861	0.0839636				C30-ol (Triacontanol)	00:16:07.760000	209524	0.0631679	00:16:07.100000	201079	0.0584795	00:16:07.200000	119501	0.0447023
													β-Sitosterol	00:16:37.700000	57279048	8.16313	00:16:36.830000	54768424	8.29533	00:16:36.370000	51992205	9.99277				β-Sitosterol	00:16:32.220000	25603723	7.71909	00:16:31.600000	22052085	6.41338	00:16:31.200000	18640842	6.97307
													β-Amyrin	00:16:59.500000	10716395	1.52725	00:16:58.800000	8423002	1.27576	00:16:58.390000	7637793	1.46796				β-Amyrin	00:16:55.500000	3682735	1.11028	00:16:54.950000	3298679	0.959351	00:16:55	2613958	0.977817
													α-Amyrin	00:17:30.250000	5590344	0.796709	00:17:29.790000	4512969	0.683543	00:17:29.700000	3911568	0.751793				α-Amyrin	00:17:26.500000	1683091	0.507423	00:17:26.250000	1401443	0.40758	00:17:25.930000	1152575	0.43115
																										Compound	SCJ-1			SCJ-2			SCJ-3
																											RT	AREA	ratio	RT	AREA	ratio	RT	AREA	ratio
																										Lipophilic compounds
																										C20-ol (Arachidyl alcohol)	00:08:29.250000	107810	0.0329628	00:08:29.050000	112298	0.0322578	00:08:28.960000	87349	0.0254219
																										C21-ol (Heneicosanol)	00:09:17.430000	26010	0.00795253	00:09:17.240000	28553	0.0082019	00:09:16.970000	20431	0.0059462
																										C22-ol (Docosanol)	00:10:03.710000	128938	0.0394227	00:10:03.600000	103127	0.0296234	00:10:03.210000	96913	0.0282054
																										C23-ol (Tricosanol)	00:10:48.580000	14841	0.00453762	00:10:48.670000	11634	0.00334189	00:10:48.730000	8049	0.00234257
																										C24-ol (Tetracosanol)	00:11:31.490000	150698	0.0460758	00:11:31.450000	134677	0.0386862	00:11:31.250000	126614	0.0368495
																										δ-Tocopherol	00:12:38.500000	7969982	2.43681	00:12:38.400000	7401725	2.12616	00:12:38.200000	7100773	2.0666
																										Cholestane	00:12:38.550000	3270656	1	00:12:38.470000	3481267	1	00:12:38.320000	3435977	1
																										C26-ol (Hexacosanol)	00:12:52.970000	105775	0.0323406	00:12:53.190000	92226	0.0264921	00:12:52.950000	100917	0.0293707
																										β-Tocopherol	00:13:13.550000	2386528	0.729679	00:13:13.500000	2497894	0.717524	00:13:13.250000	2321982	0.675785
																										γ-Tocopherol	00:13:19.100000	87174223	26.6534	00:13:19.050000	83622799	24.0208	00:13:18.700000	74205905	21.5967
																										C27-ol (Heptacosanol)	00:13:33.410000	25921	0.00792532	00:13:33.290000	22572	0.00648385	00:13:33.320000	22762	0.00662461
																										C28-ol (Octacosanol)	00:14:18.340000	86772	0.0265305	00:14:18.420000	67508	0.0193918	00:14:17.800000	70887	0.0206308
																										α-Tocopherol	00:14:24.350000	15721644	4.80688	00:14:24.350000	16436578	4.72144	00:14:24.050000	14684134	4.27364
																										Cholesterol	00:14:37.620000	137453	0.0420261	00:14:37.570000	133294	0.0382889	00:14:37.560000	135941	0.039564
																										Brassicasterol	00:14:57.950000	118447	0.0362151	00:14:57.930000	114503	0.0328912	00:14:57.980000	103822	0.0302162
																										Campesterol	00:15:37.250000	12387426	3.78744	00:15:36.950000	11762493	3.3788	00:15:36.650000	10659012	3.10218
																										Stigmasterol	00:15:51	8231934	2.51691	00:15:50.850000	7515600	2.15887	00:15:50.350000	7136885	2.0771
																										C30-ol (Triacontanol)	00:16:07.900000	635432	0.194283	00:16:07.850000	526290	0.151178	00:16:07.300000	555755	0.161746
																										β-Sitosterol	00:16:32.650000	26674855	8.15581	00:16:32.250000	25962407	7.45775	00:16:31.650000	23587226	6.86478
																										β-Amyrin	00:16:55.700000	3787452	1.15801	00:16:55.600000	3378644	0.970521	00:16:55.200000	3189907	0.928384
																										α-Amyrin	00:17:26.710000	1345108	0.411266	00:17:26.600000	1123302	0.32267	00:17:25.910000	1172546	0.341255
																										Compound	CJ-3-1			CJ-3-2			CJ-3-3
																											RT	AREA	ratio	RT	AREA	ratio	RT	AREA	ratio
																										Lipophilic compounds
																										C20-ol (Arachidyl alcohol)	00:08:29.230000	113238	0.0336822	00:08:29.190000	93070	0.0249942	00:08:29.160000	90517	0.0256678
																										C21-ol (Heneicosanol)	00:09:17.340000	25245	0.00750903	00:09:17.240000	21815	0.00585847	00:09:17	20601	0.0058418
																										C22-ol (Docosanol)	00:10:03.400000	91622	0.0272526	00:10:03.580000	75297	0.0202212	00:10:03.460000	76346	0.0216494
																										C23-ol (Tricosanol)	00:10:48.720000	11958	0.00355686	00:10:48.640000	11236	0.00301745	00:10:48.660000	5812.2	0.00164816
																										C24-ol (Tetracosanol)	00:11:31.460000	115413	0.0343292	00:11:31.430000	116097	0.0311781	00:11:31.200000	117253	0.0332493
																										δ-Tocopherol	00:12:38.350000	8538405	2.53972	00:12:38.300000	8090713	2.17278	00:12:38.200000	7539463	2.13796
																										Cholestane	00:12:38.390000	3361953	1	00:12:38.430000	3723670	1	00:12:38.310000	3526479	1
																										C26-ol (Hexacosanol)	00:12:53.270000	77969	0.0231916	00:12:52.940000	80829	0.0217068	00:12:52.970000	78534	0.0222698
																										β-Tocopherol	00:13:13.450000	1392356	0.414151	00:13:13.450000	1531963	0.411412	00:13:13.250000	1394789	0.395519
																										γ-Tocopherol	00:13:18.800000	41362841	12.3032	00:13:18.750000	37973351	10.1978	00:13:18.500000	36858035	10.4518
																										C27-ol (Heptacosanol)	00:13:33.460000	19552	0.00581567	00:13:33.460000	20308	0.00545376	00:13:33.230000	20437	0.0057953
																										C28-ol (Octacosanol)	00:14:18.610000	59237	0.0176198	00:14:18.570000	59918	0.0160911	00:14:18.200000	61846	0.0175376
																										α-Tocopherol	00:14:24.200000	3356845	0.998481	00:14:24.200000	3485005	0.935906	00:14:23.950000	3811945	1.08095
																										Cholesterol	00:14:37.680000	134562	0.0400249	00:14:37.590000	138079	0.0370814	00:14:37.240000	138442	0.0392579
																										Brassicasterol	00:14:58.060000	140737	0.0418617	00:14:57.900000	150610	0.0404467	00:14:58.060000	157725	0.0447259
																										Campesterol	00:15:37.150000	11655884	3.467	00:15:37.100000	11841529	3.18007	00:15:36.550000	11066644	3.13816
																										Stigmasterol	00:15:51.200000	8839065	2.62915	00:15:51.050000	8592848	2.30763	00:15:50.600000	8375260	2.37496
																										C30-ol (Triacontanol)	00:16:07.600000	189879	0.0564788	00:16:07.250000	189157	0.0507985	00:16:07.030000	205234	0.058198
																										β-Sitosterol	00:16:31.950000	22684939	6.74755	00:16:31.600000	23261215	6.24685	00:16:31.300000	21576787	6.11851
																										β-Amyrin	00:16:55.500000	2563154	0.7624	00:16:55.300000	2457067	0.659851	00:16:55.050000	2515141	0.713216
																										α-Amyrin	00:17:26.520000	1293829	0.384844	00:17:26.640000	1183638	0.317869	00:17:26.200000	1210062	0.343136

## Sheet: Table S6
Table S6-1. Data of lipophilic compounds of soybean seeds cultivated in Gunwi (2020), identified using GC-TOF-MS.													Table S6-2. Data of lipophilic compounds of soybean seeds cultivated in Gunwi (2021), identified using GC-TOF-MS.													Table S6-3. Raw data of lipophilic compounds of soybean seeds cultivated in Gunwi (2022), identified using GC-TOF-MS.
Compound	KA-1			KA-2			KA-3						Compound	KA-1			KA-2			KA-3						Compound	KA-1			KA-2			KA-3
	RT	AREA	ratio	RT	AREA	ratio	RT	AREA	ratio					RT	AREA	ratio	RT	AREA	ratio	RT	AREA	ratio					RT	AREA	ratio	RT	AREA	ratio	RT	AREA	ratio
Lipophilic compounds													Lipophilic compounds													Lipophilic compounds
C20-ol (Arachidyl alcohol)	00:08:29.130000	116286	0.0228957	00:08:29.400000	68872	0.0173212	00:08:28.980000	69410	0.0214968				C20-ol (Arachidyl alcohol)	00:08:33.810000	157066	0.0284561	00:08:33.770000	195604	0.0269391	00:08:29.520000	112983	0.0298375				C20-ol (Arachidyl alcohol)	00:08:29.220000	72164	0.0229618	00:08:29.050000	73966	0.0192899	00:08:29.030000	54080	0.0183514
C21-ol (Heneicosanol)	00:09:17.300000	28692	0.00564921	00:09:17.070000	17512	0.00440425	00:09:16.900000	14186	0.00439352				C21-ol (Heneicosanol)	00:09:20.940000	65528	0.0118719	00:09:20.830000	66622	0.00917537	00:09:17.530000	34640	0.00914803				C21-ol (Heneicosanol)	00:09:17.400000	15190	0.00483329	00:09:17.350000	14764	0.00385037	00:09:16.890000	12566	0.00426412
[truncated: 235 more rows]

## Sheet: Table S7
Table S7-1. Log2 fold change and -log10p-value of metabolites of PfFAD3-1#10 to KA soybean seeds grown in 2020							Table S7-2. Log2 fold change and -log10p-value of metabolites of PfFAD3-1#11 to KA soybean seeds grown in 2020							Table S7-3. Log2 fold change and -log10p-value of metabolites of PfFAD3-1#12 to KA soybean seeds grown in 2020							Table S7-4. Log2 fold change and -log10p-value of metabolites of PfFAD3-1#10 to KA soybean seeds grown in 2021							Table S7-5. Log2 fold change and -log10p-value of metabolites of PfFAD3-1#11 to KA soybean seeds grown in 2021							Table S7-6. Log2 fold change and -log10p-value of metabolites of PfFAD3-1#12 to KA soybean seeds grown in 2021							Table S10-7. Log2 fold change and -log10p-value of metabolites of PfFAD3-1#10 to KA soybean seeds grown in 2022							Table S7-8. Log2 fold change and -log10p-value of metabolites of PfFAD3-1#11 to KA soybean seeds grown in 2022
[truncated: 141 more rows]
[truncated: 11 more columns]

[truncated: 5 more sheets: Table S8, Table S9, Table S10, Table S11, S12, Table S13]
